# Supplementary material for: 3,3′-Dimethyl-1,1′-(methyl­enedi-p-phenyl­ene)diimidazolium bis­(hexa­fluoro­phosphate)
Source: Acta Crystallogr Sect E Struct Rep Online. 2010 Aug 4;66(Pt 9):o2202–3. doi: 10.1107/S1600536810029727 (PMC3007944; doi:10.1107/S1600536810029727)
Supplement: Supplementary file 1 [file e-66-o2202-sup1.cif]

##############################################################################
###                                                                        ###
###        Electronic paper (Acta Crystallographica Section E)             ###
###                                                                        ###
##############################################################################
#                                                                            #
# This CIF contains the data in a paper accepted for publication in Acta     #
# Crystallographica Section E. It conforms to the requirements of Notes      #
# for Authors for Section E, and has been peer reviewed under the auspices   #
# of the IUCr Commission on Journals.                                        #
#                                                                            #
# Full details of the Crystallographic Information File format               #
# are given in the paper "The Crystallographic Information File (CIF):       #
# a New Standard Archive File for Crystallography" by S. R. Hall, F. H.      #
# Allen and I. D. Brown [Acta Cryst. (1991), A47, 655-685].                  #
#                                                                            #
# The current version of the core CIF dictionary is obtainable from          #
# ftp://ftp.iucr.org/pub/cif_core.dic. The current version number is 2.4.    #
#                                                                            #
# Software is freely available for graphical display of the structure(s) in  #
# this CIF.  For information consult the CIF home page http://www.iucr.org/  #
# cif/home.html                                                              #
#                                                                            #
# This file may be used for bona fide research purposes within the           #
# scientific community so long as proper attribution is given to the journal # 
# article from which it was obtained.                                        #
#                                                                            #
##############################################################################
                                             
data_global
_audit_creation_method     'SHELXL-97'
_journal_date_recd_electronic     2010-06-13
_journal_date_accepted     2010-07-26
_journal_name_full     'Acta Crystallographica, Section E'
_journal_year     2010
_journal_volume     66
_journal_issue      9
_journal_page_first     o2202
_journal_page_last     o2203
_journal_paper_category     QO
_journal_coeditor_code     SU2188
_publ_contact_author_name     'Da-Bin Qin'
_publ_contact_author_address
;
School of Chemistry and Chemical Engineering
China West Normal University
Nanchong 637002
Peoples' Republic of China
;
_publ_contact_author_email     'qindabincwnu@yahoo.com.cn'
_publ_contact_author_fax     ?
_publ_contact_author_phone     ?
_publ_section_title
;
3,3'-Dimethyl-1,1'-(methylenedi-<i>p</i>-phenylene)diimidazolium
bis(hexafluorophosphate)
;
loop_
    _publ_author_name
    _publ_author_footnote
    _publ_author_address
    'Kun Huang' .
;
School of Chemistry and Chemical Engineering,
China West Normal University
Nanchong 637002
People's Republic of China
;
    'Ping Zhang' .
;
School of Chemistry and Chemical Engineering,
China West Normal University
Nanchong 637002
People's Republic of China
;
    'Da-Bin Qin' .
;
School of Chemistry and Chemical Engineering,
China West Normal University
Nanchong 637002
People's Republic of China
;
data_I
_audit_creation_method     SHELXL-97
_chemical_name_systematic
;
3,3'-Dimethyl-1,1'-(methylenedi-<i>p</i>-phenylene)diimidazolium
bis(hexafluorophosphate)
;
_chemical_name_common     ?
_chemical_formula_moiety     'C21 H22 N4 2+, 2(F6 P -)'
_chemical_formula_sum     'C21 H22 F12 N4 P2'
_chemical_formula_iupac     'C21 H22 N4 2+, 2P F6 -'
_chemical_formula_weight     620.37
_chemical_melting_point     ?
_symmetry_cell_setting     orthorhombic
_symmetry_space_group_name_H-M     'P 21 21 21'
_symmetry_space_group_name_Hall     'P 2ac 2ab'
loop_
    _symmetry_equiv_pos_site_id
    _symmetry_equiv_pos_as_xyz
    1 x,y,z
    2 1/2-x,-y,1/2+z
    3 1/2+x,1/2-y,-z
    4 -x,1/2+y,1/2-z
_cell_length_a     11.5645(19)
_cell_length_b     13.690(2)
_cell_length_c     31.188(5)
_cell_angle_alpha     90.00
_cell_angle_beta     90.00
_cell_angle_gamma     90.00
_cell_volume     4937.6(13)
_cell_formula_units_Z     8
_cell_measurement_reflns_used     17727
_cell_measurement_theta_min     1.6
_cell_measurement_theta_max     27.9
_cell_measurement_temperature     113(2)
_exptl_crystal_description     Prism
_exptl_crystal_colour     Colourless
_exptl_crystal_size_max     0.20
_exptl_crystal_size_mid     0.18
_exptl_crystal_size_min     0.12
_exptl_crystal_density_diffrn     1.669
_exptl_crystal_density_meas     ?
_exptl_crystal_density_method     'not measured'
_exptl_crystal_F_000     2512
_exptl_absorpt_coefficient_mu     0.287
_exptl_absorpt_correction_type     multi-scan
_exptl_absorpt_process_details     '(CrystalClear; Rigaku/MSC, 2004'
_exptl_absorpt_correction_T_min     0.9448
_exptl_absorpt_correction_T_max     0.9664
_exptl_special_details     ?
_diffrn_ambient_temperature     113(2)
_diffrn_radiation_type     MoK\a
_diffrn_radiation_wavelength     0.71073
_diffrn_radiation_source     'fine-focus sealed tube'
_diffrn_radiation_monochromator     multilayer
_diffrn_measurement_device_type     'Rigaku Saturn CCD area-detector'
_diffrn_measurement_method     '\w and \f scans'
_diffrn_detector_area_resol_mean     14.63
_diffrn_reflns_number     42536
_diffrn_reflns_av_R_equivalents     0.0638
_diffrn_reflns_av_sigmaI/netI     0.0603
_diffrn_reflns_theta_min     1.62
_diffrn_reflns_theta_max     27.91
_diffrn_reflns_theta_full     27.91
_diffrn_measured_fraction_theta_max     0.999
_diffrn_measured_fraction_theta_full     0.999
_diffrn_reflns_limit_h_min     -11
_diffrn_reflns_limit_h_max     15
_diffrn_reflns_limit_k_min     -16
_diffrn_reflns_limit_k_max     18
_diffrn_reflns_limit_l_min     -41
_diffrn_reflns_limit_l_max     38
_diffrn_standards_number     0
_diffrn_standards_interval_count     ?
_diffrn_standards_interval_time     ?
_diffrn_standards_decay_%     0
_refine_special_details
;
 Refinement of F^2^ against ALL reflections.  The weighted R-factor wR and
 goodness of fit S are based on F^2^, conventional R-factors R are based
 on F, with F set to zero for negative F^2^. The threshold expression of
 F^2^ > 2sigma(F^2^) is used only for calculating R-factors(gt) etc. and is
 not relevant to the choice of reflections for refinement.  R-factors based
 on F^2^ are statistically about twice as large as those based on F, and R-
 factors based on ALL data will be even larger.
;
_reflns_number_total     11808
_reflns_number_gt     10632
_reflns_threshold_expression     I>2\s(I)
_refine_ls_structure_factor_coef     Fsqd
_refine_ls_matrix_type     full
_refine_ls_R_factor_all     0.0663
_refine_ls_R_factor_gt     0.0596
_refine_ls_wR_factor_gt     0.1371
_refine_ls_wR_factor_ref     0.1417
_refine_ls_goodness_of_fit_ref     1.084
_refine_ls_restrained_S_all     1.084
_refine_ls_number_reflns     11808
_refine_ls_number_parameters     708
_refine_ls_number_restraints     0
_refine_ls_hydrogen_treatment     constr
_refine_ls_weighting_scheme     calc
_refine_ls_weighting_details
         'calc w=1/[\s^2^(Fo^2^)+(0.0571P)^2^+1.7414P] where P=(Fo^2^+2Fc^2^)/3'
_atom_sites_solution_hydrogens     geom
_atom_sites_solution_primary     direct
_atom_sites_solution_secondary     difmap
_refine_ls_shift/su_max     0.000
_refine_ls_shift/su_mean     0.000
_refine_diff_density_max     0.485
_refine_diff_density_min     -0.527
_refine_ls_extinction_method     none
_refine_ls_extinction_coef     ?
_refine_ls_abs_structure_details     'Flack (1983), 5268 Friedel pairs'
_refine_ls_abs_structure_Flack     0.50(9)
loop_
    _atom_type_symbol
    _atom_type_description
    _atom_type_scat_dispersion_real
    _atom_type_scat_dispersion_imag
    _atom_type_scat_source
    'C' 'C' 0.0033 0.0016
                         'International Tables Vol C Tables 4.2.6.8 and 6.1.1.4'
    'H' 'H' 0.0000 0.0000
                         'International Tables Vol C Tables 4.2.6.8 and 6.1.1.4'
    'F' 'F' 0.0171 0.0103
                         'International Tables Vol C Tables 4.2.6.8 and 6.1.1.4'
    'N' 'N' 0.0061 0.0033
                         'International Tables Vol C Tables 4.2.6.8 and 6.1.1.4'
    'P' 'P' 0.1023 0.0942
                         'International Tables Vol C Tables 4.2.6.8 and 6.1.1.4'
_computing_data_collection     'CrystalClear (Rigaku/MSC, 2004)'
_computing_cell_refinement     'CrystalClear (Rigaku/MSC, 2004)'
_computing_data_reduction     'CrystalClear (Rigaku/MSC, 2004)'
_computing_structure_solution     'SHELXS97 (Sheldrick, 2008)'
_computing_structure_refinement     'SHELXL97 (Sheldrick, 2008)'
_computing_molecular_graphics     'SHELXTL (Sheldrick, 2008)'
_computing_publication_material     'CrystalStructure (Rigaku/MSC, 2004)'
loop_
    _atom_site_type_symbol
    _atom_site_label
    _atom_site_fract_x
    _atom_site_fract_y
    _atom_site_fract_z
    _atom_site_U_iso_or_equiv
    _atom_site_thermal_displace_type
    _atom_site_calc_flag
    _atom_site_refinement_flags
    _atom_site_occupancy
    N N1 -0.0473(3) 0.6747(3) 0.28054(10) 0.0401(10) Uani . . 1.000
    N N2 0.0564(3) 0.7088(2) 0.22569(9) 0.0292(8) Uani . . 1.000
    N N3 0.5528(2) 0.32968(19) 0.05976(8) 0.0254(8) Uani . . 1.000
    N N4 0.6505(2) 0.21221(19) 0.08809(9) 0.0285(8) Uani . . 1.000
    C C1 -0.1278(4) 0.6224(4) 0.30890(13) 0.0533(14) Uani . . 1.000
    C C2 -0.0293(3) 0.6515(3) 0.23960(12) 0.0333(11) Uani . . 1.000
    C C3 0.0923(4) 0.7690(3) 0.25863(12) 0.0383(11) Uani . . 1.000
    C C4 0.0270(4) 0.7479(3) 0.29267(12) 0.0406(11) Uani . . 1.000
    C C5 0.1090(3) 0.7018(2) 0.18380(10) 0.0259(9) Uani . . 1.000
    C C6 0.1196(3) 0.6104(2) 0.16471(11) 0.0309(10) Uani . . 1.000
    C C7 0.1750(3) 0.6042(2) 0.12554(11) 0.0333(10) Uani . . 1.000
    C C8 0.2194(3) 0.6858(2) 0.10487(11) 0.0273(9) Uani . . 1.000
    C C9 0.2088(3) 0.7760(2) 0.12527(11) 0.0291(10) Uani . . 1.000
    C C10 0.1522(3) 0.7850(3) 0.16437(11) 0.0323(10) Uani . . 1.000
    C C11 0.2783(3) 0.6772(3) 0.06154(11) 0.0318(10) Uani . . 1.000
    C C12 0.3544(3) 0.5880(2) 0.05757(10) 0.0267(9) Uani . . 1.000
    C C13 0.3195(3) 0.5064(2) 0.03432(10) 0.0310(10) Uani . . 1.000
    C C14 0.3854(3) 0.4226(2) 0.03363(11) 0.0296(10) Uani . . 1.000
    C C15 0.4886(3) 0.4192(2) 0.05605(10) 0.0240(8) Uani . . 1.000
    C C16 0.5287(3) 0.5010(2) 0.07769(12) 0.0328(10) Uani . . 1.000
    C C17 0.4601(3) 0.5841(3) 0.07841(12) 0.0324(10) Uani . . 1.000
    C C18 0.6112(3) 0.3015(2) 0.09451(11) 0.0279(9) Uani . . 1.000
    C C19 0.6158(3) 0.1818(2) 0.04820(11) 0.0314(10) Uani . . 1.000
    C C20 0.5551(3) 0.2539(2) 0.03025(10) 0.0294(10) Uani . . 1.000
    C C21 0.7228(4) 0.1568(3) 0.11954(13) 0.0406(11) Uani . . 1.000
    N N5 0.5227(3) 0.2547(2) 0.28123(9) 0.0338(9) Uani . . 1.000
    N N6 0.4818(2) 0.21150(19) 0.21667(9) 0.0266(8) Uani . . 1.000
    N N7 -0.0206(2) -0.17354(18) 0.05923(8) 0.0237(8) Uani . . 1.000
    N N8 -0.1168(3) -0.29169(19) 0.08910(9) 0.0276(8) Uani . . 1.000
    C C22 0.5202(4) 0.3061(4) 0.32176(12) 0.0528(15) Uani . . 1.000
    C C23 0.4504(3) 0.2705(3) 0.24893(10) 0.0287(10) Uani . . 1.000
    C C24 0.5762(3) 0.1566(3) 0.22969(12) 0.0326(10) Uani . . 1.000
    C C25 0.6009(3) 0.1841(3) 0.26999(12) 0.0350(10) Uani . . 1.000
    C C26 0.4238(3) 0.2047(2) 0.17611(10) 0.0259(9) Uani . . 1.000
    C C27 0.3690(3) 0.2853(2) 0.15914(11) 0.0280(9) Uani . . 1.000
    C C28 0.3108(3) 0.2758(2) 0.12021(10) 0.0256(9) Uani . . 1.000
    C C29 0.3095(3) 0.1870(2) 0.09819(10) 0.0250(9) Uani . . 1.000
    C C30 0.3663(3) 0.1080(2) 0.11633(11) 0.0315(10) Uani . . 1.000
    C C31 0.4231(3) 0.1153(3) 0.15498(12) 0.0326(10) Uani . . 1.000
    C C32 0.2481(3) 0.1767(2) 0.05534(11) 0.0283(10) Uani . . 1.000
    C C33 0.1731(3) 0.0865(2) 0.05303(10) 0.0245(9) Uani . . 1.000
    C C34 0.0685(3) 0.0825(2) 0.07502(11) 0.0271(9) Uani . . 1.000
    C C35 0.0022(3) -0.0010(2) 0.07627(11) 0.0269(9) Uani . . 1.000
    C C36 0.0411(3) -0.0836(2) 0.05510(10) 0.0229(8) Uani . . 1.000
    C C37 0.1420(3) -0.0816(2) 0.03128(10) 0.0274(9) Uani . . 1.000
    C C38 0.2076(3) 0.0044(2) 0.03039(11) 0.0298(10) Uani . . 1.000
    C C39 -0.0779(3) -0.2017(2) 0.09465(10) 0.0249(9) Uani . . 1.000
    C C40 -0.0822(3) -0.3235(2) 0.04900(11) 0.0307(10) Uani . . 1.000
    C C41 -0.0228(3) -0.2503(2) 0.03027(10) 0.0276(9) Uani . . 1.000
    C C42 -0.1874(3) -0.3460(2) 0.12033(13) 0.0372(11) Uani . . 1.000
    P P1 0.61677(8) 0.88387(6) 0.06933(3) 0.0279(2) Uani . . 1.000
    F F1 0.6708(2) 0.83513(17) 0.11089(7) 0.0439(7) Uani . . 1.000
    F F2 0.6730(2) 0.79921(17) 0.04033(7) 0.0499(8) Uani . . 1.000
    F F3 0.5659(2) 0.93295(16) 0.02705(7) 0.0432(7) Uani . . 1.000
    F F4 0.5614(2) 0.96690(17) 0.09819(7) 0.0460(7) Uani . . 1.000
    F F5 0.7322(2) 0.94752(19) 0.06358(8) 0.0515(8) Uani . . 1.000
    F F6 0.5023(2) 0.82036(17) 0.07381(8) 0.0504(8) Uani . . 1.000
    P P2 0.66813(9) 0.47668(7) 0.21334(3) 0.0338(3) Uani . . 1.000
    F F7 0.5352(2) 0.4707(2) 0.22527(11) 0.0721(12) Uani . . 1.000
    F F8 0.7010(3) 0.4328(2) 0.25867(8) 0.0656(10) Uani . . 1.000
    F F9 0.8030(2) 0.48195(17) 0.20214(8) 0.0499(8) Uani . . 1.000
    F F10 0.6398(3) 0.5190(2) 0.16774(9) 0.0785(11) Uani . . 1.000
    F F11 0.6758(3) 0.58452(17) 0.23195(9) 0.0603(9) Uani . . 1.000
    F F12 0.6634(2) 0.36775(17) 0.19490(8) 0.0557(9) Uani . . 1.000
    P P3 0.83051(8) 0.94635(7) 0.21464(3) 0.0294(3) Uani . . 1.000
    F F13 0.7940(3) 0.8980(2) 0.25859(8) 0.0721(11) Uani . . 1.000
    F F14 0.8124(2) 1.05208(17) 0.23341(9) 0.0559(9) Uani . . 1.000
    F F15 0.8668(3) 0.9915(2) 0.16996(8) 0.0726(10) Uani . . 1.000
    F F16 0.8492(3) 0.84028(19) 0.19490(10) 0.0685(10) Uani . . 1.000
    F F17 0.6998(2) 0.94487(17) 0.19868(8) 0.0465(8) Uani . . 1.000
    F F18 0.9615(2) 0.94825(18) 0.23005(9) 0.0502(8) Uani . . 1.000
    P P4 0.93255(9) 0.37704(7) 0.07805(3) 0.0339(3) Uani . . 1.000
    F F19 0.8584(2) 0.34663(19) 0.11796(7) 0.0562(9) Uani . . 1.000
    F F20 0.8867(2) 0.28285(16) 0.05298(7) 0.0530(8) Uani . . 1.000
    F F21 1.0041(4) 0.4072(3) 0.03809(11) 0.135(2) Uani . . 1.000
    F F22 0.9790(2) 0.47003(16) 0.10268(8) 0.0504(8) Uani . . 1.000
    F F23 0.8254(3) 0.4369(2) 0.06109(11) 0.0879(13) Uani . . 1.000
    F F24 1.0361(3) 0.3159(2) 0.09699(15) 0.1033(16) Uani . . 1.000
    H H1A -0.17950 0.58150 0.29160 0.0800 Uiso calc R 1.000
    H H1B -0.17370 0.66970 0.32520 0.0800 Uiso calc R 1.000
    H H1C -0.08400 0.58110 0.32880 0.0800 Uiso calc R 1.000
    H H2 -0.06950 0.60360 0.22340 0.0400 Uiso calc R 1.000
    H H3 0.15210 0.81640 0.25730 0.0460 Uiso calc R 1.000
    H H4 0.03130 0.77780 0.32010 0.0490 Uiso calc R 1.000
    H H6 0.08960 0.55370 0.17830 0.0370 Uiso calc R 1.000
    H H7 0.18290 0.54200 0.11230 0.0400 Uiso calc R 1.000
    H H9 0.24090 0.83250 0.11220 0.0350 Uiso calc R 1.000
    H H10 0.14330 0.84710 0.17750 0.0390 Uiso calc R 1.000
    H H11A 0.21840 0.67500 0.03890 0.0380 Uiso calc R 1.000
    H H11B 0.32600 0.73630 0.05660 0.0380 Uiso calc R 1.000
    H H13 0.24910 0.50850 0.01870 0.0370 Uiso calc R 1.000
    H H14 0.36010 0.36730 0.01780 0.0360 Uiso calc R 1.000
    H H16 0.60160 0.50020 0.09170 0.0390 Uiso calc R 1.000
    H H17 0.48630 0.63990 0.09360 0.0390 Uiso calc R 1.000
    H H18 0.62270 0.33950 0.11970 0.0330 Uiso calc R 1.000
    H H19 0.63210 0.12020 0.03560 0.0380 Uiso calc R 1.000
    H H20 0.52030 0.25340 0.00270 0.0350 Uiso calc R 1.000
    H H21A 0.79890 0.14370 0.10700 0.0610 Uiso calc R 1.000
    H H21B 0.68470 0.09480 0.12650 0.0610 Uiso calc R 1.000
    H H21C 0.73210 0.19560 0.14570 0.0610 Uiso calc R 1.000
    H H22A 0.57690 0.35930 0.32130 0.0790 Uiso calc R 1.000
    H H22B 0.53910 0.26070 0.34500 0.0790 Uiso calc R 1.000
    H H22C 0.44280 0.33320 0.32650 0.0790 Uiso calc R 1.000
    H H23 0.38780 0.31550 0.24870 0.0340 Uiso calc R 1.000
    H H24 0.61590 0.10880 0.21330 0.0390 Uiso calc R 1.000
    H H25 0.66130 0.15920 0.28750 0.0420 Uiso calc R 1.000
    H H27 0.37080 0.34630 0.17370 0.0340 Uiso calc R 1.000
    H H28 0.27140 0.33050 0.10850 0.0310 Uiso calc R 1.000
    H H30 0.36590 0.04710 0.10170 0.0380 Uiso calc R 1.000
    H H31 0.46110 0.06020 0.16700 0.0390 Uiso calc R 1.000
    H H32A 0.19930 0.23510 0.05050 0.0340 Uiso calc R 1.000
    H H32B 0.30650 0.17400 0.03220 0.0340 Uiso calc R 1.000
    H H34 0.04190 0.13920 0.08960 0.0330 Uiso calc R 1.000
    H H35 -0.06910 -0.00200 0.09140 0.0320 Uiso calc R 1.000
    H H37 0.16630 -0.13760 0.01580 0.0330 Uiso calc R 1.000
    H H38 0.27690 0.00640 0.01400 0.0360 Uiso calc R 1.000
    H H39 -0.08880 -0.16310 0.11970 0.0300 Uiso calc R 1.000
    H H40 -0.09760 -0.38580 0.03680 0.0370 Uiso calc R 1.000
    H H41 0.01110 -0.25120 0.00250 0.0330 Uiso calc R 1.000
    H H42A -0.19200 -0.30900 0.14720 0.0560 Uiso calc R 1.000
    H H42B -0.15190 -0.40980 0.12590 0.0560 Uiso calc R 1.000
    H H42C -0.26540 -0.35550 0.10870 0.0560 Uiso calc R 1.000
loop_
    _atom_site_aniso_label
    _atom_site_aniso_U_11
    _atom_site_aniso_U_22
    _atom_site_aniso_U_33
    _atom_site_aniso_U_12
    _atom_site_aniso_U_13
    _atom_site_aniso_U_23
    N1 0.0387(18) 0.0517(19) 0.0299(16) 0.0071(16) 0.0049(14) -0.0031(14)
    N2 0.0317(15) 0.0268(14) 0.0290(14) 0.0056(12) -0.0030(12) 0.0008(11)
    N3 0.0267(14) 0.0252(13) 0.0243(13) -0.0063(11) 0.0018(11) -0.0015(11)
    N4 0.0267(14) 0.0260(13) 0.0327(15) -0.0042(12) 0.0036(12) 0.0027(11)
    C1 0.037(2) 0.081(3) 0.042(2) 0.004(2) 0.0100(19) -0.005(2)
    C2 0.0322(19) 0.0355(19) 0.0321(18) 0.0028(15) 0.0038(15) -0.0028(15)
    C3 0.051(2) 0.0305(18) 0.0335(18) 0.0037(17) -0.0063(18) -0.0087(15)
    C4 0.052(2) 0.0357(19) 0.034(2) 0.0068(18) -0.0059(18) -0.0081(16)
    C5 0.0233(15) 0.0279(16) 0.0264(16) 0.0013(13) -0.0064(13) 0.0003(13)
    C6 0.0323(18) 0.0275(16) 0.0328(18) -0.0049(15) 0.0035(15) -0.0030(14)
    C7 0.0334(18) 0.0265(16) 0.0400(19) -0.0024(15) 0.0042(16) -0.0084(14)
    C8 0.0189(14) 0.0313(17) 0.0316(17) 0.0000(13) -0.0040(13) 0.0008(14)
    C9 0.0278(16) 0.0271(16) 0.0323(18) -0.0016(14) -0.0061(14) 0.0054(13)
    C10 0.037(2) 0.0276(16) 0.0322(18) 0.0003(15) -0.0059(15) -0.0002(14)
    C11 0.0296(17) 0.0332(18) 0.0326(18) 0.0020(14) -0.0005(15) 0.0044(14)
    C12 0.0261(16) 0.0307(16) 0.0234(15) -0.0005(13) 0.0022(13) 0.0010(12)
    C13 0.0295(17) 0.0360(18) 0.0275(17) -0.0035(15) -0.0078(15) 0.0045(14)
    C14 0.0359(18) 0.0278(16) 0.0251(16) -0.0052(14) -0.0060(15) -0.0001(13)
    C15 0.0209(14) 0.0272(15) 0.0240(15) -0.0014(12) 0.0018(12) -0.0010(12)
    C16 0.0232(16) 0.0313(18) 0.044(2) -0.0024(14) -0.0066(15) -0.0101(15)
    C17 0.0256(17) 0.0305(17) 0.041(2) 0.0017(14) -0.0055(15) -0.0092(15)
    C18 0.0239(16) 0.0267(16) 0.0330(17) -0.0037(14) 0.0000(14) -0.0018(13)
    C19 0.0352(18) 0.0268(16) 0.0322(18) -0.0050(15) 0.0065(15) -0.0046(14)
    C20 0.0380(19) 0.0280(16) 0.0222(15) -0.0055(15) 0.0032(14) -0.0032(13)
    C21 0.038(2) 0.0358(19) 0.048(2) -0.0050(17) -0.0032(18) 0.0009(17)
    N5 0.0298(15) 0.0404(16) 0.0311(15) 0.0025(13) -0.0066(13) 0.0010(13)
    N6 0.0216(13) 0.0226(13) 0.0357(15) 0.0023(11) -0.0047(12) 0.0011(12)
    N7 0.0234(13) 0.0201(12) 0.0276(14) 0.0002(10) -0.0012(11) -0.0002(10)
    N8 0.0278(14) 0.0200(12) 0.0350(15) -0.0027(11) -0.0009(12) 0.0013(11)
    C22 0.053(3) 0.081(3) 0.0245(18) 0.030(3) -0.0045(18) -0.008(2)
    C23 0.0208(15) 0.0330(18) 0.0324(18) 0.0016(14) -0.0024(13) 0.0061(14)
    C24 0.0242(17) 0.0306(17) 0.043(2) 0.0036(14) -0.0054(15) 0.0038(15)
    C25 0.0282(17) 0.0308(17) 0.046(2) 0.0071(15) -0.0043(16) 0.0059(15)
    C26 0.0196(14) 0.0282(16) 0.0298(16) -0.0004(13) 0.0005(13) -0.0001(13)
    C27 0.0286(16) 0.0208(14) 0.0347(18) 0.0020(13) 0.0013(14) 0.0012(13)
    C28 0.0228(15) 0.0221(14) 0.0318(17) -0.0005(12) 0.0022(13) 0.0031(13)
    C29 0.0216(15) 0.0238(15) 0.0296(16) -0.0029(12) 0.0025(13) 0.0023(12)
    C30 0.0273(16) 0.0273(16) 0.0400(19) 0.0033(14) -0.0035(15) -0.0070(14)
    C31 0.0254(16) 0.0263(16) 0.046(2) 0.0038(14) 0.0003(15) 0.0003(15)
    C32 0.0289(17) 0.0275(16) 0.0285(17) -0.0055(14) 0.0039(13) 0.0043(13)
    C33 0.0244(15) 0.0254(15) 0.0237(15) -0.0035(13) -0.0014(13) 0.0028(12)
    C34 0.0226(15) 0.0246(15) 0.0342(17) 0.0015(13) 0.0024(14) -0.0042(13)
    C35 0.0224(15) 0.0280(16) 0.0303(17) -0.0010(13) 0.0041(14) -0.0016(13)
    C36 0.0230(15) 0.0204(14) 0.0253(15) -0.0004(12) -0.0021(12) 0.0012(12)
    C37 0.0324(18) 0.0252(15) 0.0246(16) 0.0021(13) 0.0054(14) -0.0028(13)
    C38 0.0283(16) 0.0330(17) 0.0281(17) -0.0017(14) 0.0109(14) 0.0025(14)
    C39 0.0263(16) 0.0230(15) 0.0255(16) 0.0005(13) -0.0001(13) 0.0009(12)
    C40 0.0353(18) 0.0208(15) 0.0361(18) 0.0002(14) -0.0075(15) -0.0026(13)
    C41 0.0281(17) 0.0278(15) 0.0268(16) 0.0020(13) -0.0003(13) -0.0036(13)
    C42 0.036(2) 0.0256(16) 0.050(2) -0.0040(15) 0.0042(18) 0.0070(16)
    P1 0.0262(4) 0.0264(4) 0.0311(4) 0.0022(3) -0.0024(4) -0.0035(3)
    F1 0.0430(13) 0.0567(14) 0.0320(11) 0.0184(12) -0.0023(10) 0.0039(10)
    F2 0.0575(15) 0.0510(13) 0.0412(12) 0.0228(13) -0.0112(12) -0.0173(10)
    F3 0.0463(13) 0.0426(12) 0.0408(12) 0.0060(11) -0.0069(11) 0.0115(10)
    F4 0.0437(13) 0.0427(12) 0.0515(13) 0.0132(11) -0.0026(11) -0.0172(10)
    F5 0.0348(12) 0.0648(16) 0.0550(15) -0.0143(12) -0.0005(11) 0.0035(13)
    F6 0.0426(13) 0.0490(14) 0.0597(15) -0.0191(12) -0.0013(12) 0.0055(12)
    P2 0.0397(5) 0.0299(4) 0.0318(5) -0.0024(4) -0.0004(4) 0.0008(4)
    F7 0.0439(15) 0.0474(15) 0.125(3) 0.0012(13) 0.0260(17) 0.0104(16)
    F8 0.099(2) 0.0623(17) 0.0356(13) 0.0115(17) -0.0007(15) 0.0086(12)
    F9 0.0412(13) 0.0437(13) 0.0649(16) -0.0062(11) 0.0007(12) -0.0083(12)
    F10 0.085(2) 0.097(2) 0.0535(16) -0.0338(19) -0.0342(16) 0.0383(16)
    F11 0.0624(17) 0.0314(12) 0.0872(19) 0.0051(13) 0.0032(16) -0.0113(12)
    F12 0.0585(16) 0.0430(13) 0.0657(16) -0.0132(13) 0.0097(14) -0.0210(12)
    P3 0.0247(4) 0.0306(4) 0.0328(5) 0.0004(4) -0.0003(4) -0.0032(4)
    F13 0.073(2) 0.099(2) 0.0444(14) -0.0320(18) 0.0006(14) 0.0211(15)
    F14 0.0338(12) 0.0390(12) 0.095(2) 0.0037(11) -0.0180(13) -0.0300(13)
    F15 0.0578(18) 0.111(2) 0.0489(15) -0.0018(18) 0.0069(14) 0.0258(16)
    F16 0.0642(19) 0.0473(15) 0.094(2) 0.0192(14) -0.0251(16) -0.0309(14)
    F17 0.0307(11) 0.0501(14) 0.0586(15) -0.0030(10) -0.0098(11) -0.0166(11)
    F18 0.0314(12) 0.0417(13) 0.0774(18) 0.0047(10) -0.0163(12) 0.0051(12)
    P4 0.0371(5) 0.0230(4) 0.0416(5) -0.0049(4) 0.0082(4) -0.0034(4)
    F19 0.0601(17) 0.0684(16) 0.0401(13) -0.0261(14) 0.0056(12) -0.0041(12)
    F20 0.0705(17) 0.0399(12) 0.0487(13) -0.0230(13) 0.0196(13) -0.0164(10)
    F21 0.211(5) 0.102(3) 0.093(2) -0.112(3) 0.104(3) -0.052(2)
    F22 0.0496(14) 0.0349(12) 0.0668(16) -0.0081(11) 0.0000(13) -0.0161(11)
    F23 0.115(3) 0.0518(16) 0.097(2) 0.0150(18) -0.068(2) 0.0036(16)
    F24 0.0421(17) 0.0489(17) 0.219(4) 0.0170(14) -0.029(2) -0.032(2)
_geom_special_details
;
 Bond distances, angles etc. have been calculated using the
 rounded fractional coordinates. All su's are estimated
 from the variances of the (full) variance-covariance matrix.
 The cell esds are taken into account in the estimation of
 distances, angles and torsion angles
;
loop_
    _geom_bond_atom_site_label_1
    _geom_bond_atom_site_label_2
    _geom_bond_site_symmetry_1
    _geom_bond_site_symmetry_2
    _geom_bond_distance
    _geom_bond_publ_flag
    P1 F2 . . 1.608(2) no
    P1 F3 . . 1.593(2) no
    P1 F4 . . 1.585(2) no
    P1 F5 . . 1.604(3) no
    P1 F6 . . 1.590(2) no
    P1 F1 . . 1.586(2) no
    P2 F7 . . 1.584(3) no
    P2 F10 . . 1.570(3) no
    P2 F11 . . 1.589(3) no
    P2 F12 . . 1.599(3) no
    P2 F8 . . 1.582(3) no
    P2 F9 . . 1.600(3) no
    P3 F15 . . 1.581(3) no
    P3 F13 . . 1.580(3) no
    P3 F14 . . 1.575(3) no
    P3 F17 . . 1.592(3) no
    P3 F18 . . 1.590(3) no
    P3 F16 . . 1.592(3) no
    P4 F19 . . 1.568(2) no
    P4 F21 . . 1.552(4) no
    P4 F22 . . 1.581(2) no
    P4 F20 . . 1.599(2) no
    P4 F24 . . 1.576(4) no
    P4 F23 . . 1.577(3) no
    N1 C2 . . 1.332(5) no
    N1 C4 . . 1.373(6) no
    N1 C1 . . 1.470(6) no
    N2 C5 . . 1.444(4) no
    N2 C2 . . 1.336(5) no
    N2 C3 . . 1.381(5) no
    N3 C15 . . 1.438(4) no
    N3 C18 . . 1.334(4) no
    N3 C20 . . 1.387(4) no
    N4 C18 . . 1.319(4) no
    N4 C19 . . 1.372(4) no
    N4 C21 . . 1.496(5) no
    N5 C22 . . 1.447(5) no
    N5 C23 . . 1.327(5) no
    N5 C25 . . 1.369(5) no
    N6 C23 . . 1.340(4) no
    N6 C24 . . 1.386(4) no
    N6 C26 . . 1.435(4) no
    N7 C41 . . 1.386(4) no
    N7 C39 . . 1.345(4) no
    N7 C36 . . 1.429(4) no
    N8 C40 . . 1.383(4) no
    N8 C39 . . 1.323(4) no
    N8 C42 . . 1.472(5) no
    C3 C4 . . 1.335(6) no
    C5 C10 . . 1.384(5) no
    C5 C6 . . 1.391(4) no
    C6 C7 . . 1.382(5) no
    C7 C8 . . 1.388(4) no
    C8 C11 . . 1.518(5) no
    C8 C9 . . 1.395(4) no
    C9 C10 . . 1.390(5) no
    C11 C12 . . 1.510(5) no
    C12 C13 . . 1.392(4) no
    C12 C17 . . 1.386(5) no
    C13 C14 . . 1.378(4) no
    C14 C15 . . 1.384(5) no
    C15 C16 . . 1.387(4) no
    C16 C17 . . 1.387(5) no
    C19 C20 . . 1.334(4) no
    C1 H1C . . 0.9800 no
    C1 H1B . . 0.9800 no
    C1 H1A . . 0.9800 no
    C2 H2 . . 0.9500 no
    C3 H3 . . 0.9500 no
    C4 H4 . . 0.9500 no
    C6 H6 . . 0.9500 no
    C7 H7 . . 0.9500 no
    C9 H9 . . 0.9500 no
    C10 H10 . . 0.9500 no
    C11 H11A . . 0.9900 no
    C11 H11B . . 0.9900 no
    C13 H13 . . 0.9500 no
    C14 H14 . . 0.9500 no
    C16 H16 . . 0.9500 no
    C17 H17 . . 0.9500 no
    C18 H18 . . 0.9500 no
    C19 H19 . . 0.9500 no
    C20 H20 . . 0.9500 no
    C21 H21C . . 0.9800 no
    C21 H21A . . 0.9800 no
    C21 H21B . . 0.9800 no
    C24 C25 . . 1.343(5) no
    C26 C31 . . 1.390(5) no
    C26 C27 . . 1.378(4) no
    C27 C28 . . 1.394(5) no
    C28 C29 . . 1.396(4) no
    C29 C32 . . 1.520(5) no
    C29 C30 . . 1.386(4) no
    C30 C31 . . 1.376(5) no
    C32 C33 . . 1.511(4) no
    C33 C34 . . 1.392(5) no
    C33 C38 . . 1.386(4) no
    C34 C35 . . 1.377(4) no
    C35 C36 . . 1.385(4) no
    C36 C37 . . 1.384(5) no
    C37 C38 . . 1.401(4) no
    C40 C41 . . 1.348(4) no
    C22 H22B . . 0.9800 no
    C22 H22C . . 0.9800 no
    C22 H22A . . 0.9800 no
    C23 H23 . . 0.9500 no
    C24 H24 . . 0.9500 no
    C25 H25 . . 0.9500 no
    C27 H27 . . 0.9500 no
    C28 H28 . . 0.9500 no
    C30 H30 . . 0.9500 no
    C31 H31 . . 0.9500 no
    C32 H32A . . 0.9900 no
    C32 H32B . . 0.9900 no
    C34 H34 . . 0.9500 no
    C35 H35 . . 0.9500 no
    C37 H37 . . 0.9500 no
    C38 H38 . . 0.9500 no
    C39 H39 . . 0.9500 no
    C40 H40 . . 0.9500 no
    C41 H41 . . 0.9500 no
    C42 H42C . . 0.9800 no
    C42 H42A . . 0.9800 no
    C42 H42B . . 0.9800 no
loop_
    _geom_angle_atom_site_label_1
    _geom_angle_atom_site_label_2
    _geom_angle_atom_site_label_3
    _geom_angle_site_symmetry_1
    _geom_angle_site_symmetry_2
    _geom_angle_site_symmetry_3
    _geom_angle
    _geom_angle_publ_flag
    F2 P1 F3 . . . 89.30(12) no
    F2 P1 F4 . . . 179.63(13) no
    F2 P1 F5 . . . 89.55(13) no
    F2 P1 F6 . . . 89.54(13) no
    F3 P1 F4 . . . 91.05(12) no
    F3 P1 F5 . . . 89.18(13) no
    F3 P1 F6 . . . 89.77(13) no
    F4 P1 F5 . . . 90.58(13) no
    F4 P1 F6 . . . 90.34(13) no
    F5 P1 F6 . . . 178.61(14) no
    F1 P1 F2 . . . 89.84(12) no
    F1 P1 F3 . . . 178.46(13) no
    F1 P1 F4 . . . 89.82(12) no
    F1 P1 F5 . . . 89.55(13) no
    F1 P1 F6 . . . 91.50(13) no
    F8 P2 F11 . . . 90.74(15) no
    F8 P2 F12 . . . 88.60(14) no
    F9 P2 F10 . . . 89.37(16) no
    F9 P2 F11 . . . 89.05(16) no
    F9 P2 F12 . . . 89.82(13) no
    F10 P2 F11 . . . 89.98(15) no
    F10 P2 F12 . . . 90.64(14) no
    F11 P2 F12 . . . 178.71(17) no
    F8 P2 F9 . . . 88.74(16) no
    F8 P2 F10 . . . 177.97(19) no
    F7 P2 F8 . . . 90.21(18) no
    F7 P2 F9 . . . 178.95(16) no
    F7 P2 F10 . . . 91.68(18) no
    F7 P2 F11 . . . 90.94(17) no
    F7 P2 F12 . . . 90.18(14) no
    F13 P3 F14 . . . 91.55(15) no
    F13 P3 F15 . . . 178.21(15) no
    F14 P3 F18 . . . 89.96(13) no
    F15 P3 F16 . . . 88.84(16) no
    F15 P3 F17 . . . 88.94(16) no
    F15 P3 F18 . . . 90.41(16) no
    F16 P3 F17 . . . 89.79(16) no
    F16 P3 F18 . . . 90.14(16) no
    F17 P3 F18 . . . 179.34(15) no
    F14 P3 F17 . . . 90.10(13) no
    F13 P3 F18 . . . 89.96(16) no
    F13 P3 F16 . . . 89.41(16) no
    F13 P3 F17 . . . 90.70(16) no
    F14 P3 F15 . . . 90.21(15) no
    F14 P3 F16 . . . 179.04(16) no
    F19 P4 F21 . . . 179.05(19) no
    F19 P4 F20 . . . 89.58(13) no
    F21 P4 F22 . . . 89.70(18) no
    F21 P4 F23 . . . 90.7(2) no
    F21 P4 F24 . . . 92.1(2) no
    F22 P4 F23 . . . 90.66(15) no
    F22 P4 F24 . . . 89.28(16) no
    F23 P4 F24 . . . 177.2(2) no
    F20 P4 F22 . . . 179.50(14) no
    F20 P4 F23 . . . 89.68(15) no
    F20 P4 F24 . . . 90.40(16) no
    F19 P4 F22 . . . 90.80(14) no
    F19 P4 F23 . . . 88.54(16) no
    F19 P4 F24 . . . 88.68(18) no
    F20 P4 F21 . . . 89.92(18) no
    C1 N1 C2 . . . 124.0(4) no
    C1 N1 C4 . . . 125.9(3) no
    C2 N1 C4 . . . 109.9(3) no
    C3 N2 C5 . . . 125.9(3) no
    C2 N2 C5 . . . 124.6(3) no
    C2 N2 C3 . . . 109.4(3) no
    C18 N3 C20 . . . 108.2(2) no
    C15 N3 C20 . . . 126.5(3) no
    C15 N3 C18 . . . 125.0(3) no
    C18 N4 C19 . . . 108.5(3) no
    C18 N4 C21 . . . 124.3(3) no
    C19 N4 C21 . . . 127.2(3) no
    C22 N5 C23 . . . 124.8(3) no
    C22 N5 C25 . . . 125.5(3) no
    C23 N5 C25 . . . 109.7(3) no
    C24 N6 C26 . . . 126.2(3) no
    C23 N6 C24 . . . 108.7(3) no
    C23 N6 C26 . . . 125.1(3) no
    C36 N7 C39 . . . 124.6(3) no
    C36 N7 C41 . . . 127.1(3) no
    C39 N7 C41 . . . 108.0(2) no
    C39 N8 C40 . . . 108.2(3) no
    C40 N8 C42 . . . 126.8(3) no
    C39 N8 C42 . . . 124.9(3) no
    N1 C2 N2 . . . 106.7(3) no
    N2 C3 C4 . . . 107.0(4) no
    N1 C4 C3 . . . 107.0(3) no
    N2 C5 C6 . . . 118.9(3) no
    C6 C5 C10 . . . 121.4(3) no
    N2 C5 C10 . . . 119.6(3) no
    C5 C6 C7 . . . 118.3(3) no
    C6 C7 C8 . . . 122.2(3) no
    C7 C8 C11 . . . 121.1(3) no
    C7 C8 C9 . . . 117.9(3) no
    C9 C8 C11 . . . 121.0(3) no
    C8 C9 C10 . . . 121.4(3) no
    C5 C10 C9 . . . 118.8(3) no
    C8 C11 C12 . . . 113.4(3) no
    C11 C12 C13 . . . 121.5(3) no
    C13 C12 C17 . . . 118.0(3) no
    C11 C12 C17 . . . 120.5(3) no
    C12 C13 C14 . . . 121.1(3) no
    C13 C14 C15 . . . 119.8(3) no
    N3 C15 C14 . . . 121.0(3) no
    N3 C15 C16 . . . 118.5(3) no
    C14 C15 C16 . . . 120.5(3) no
    C15 C16 C17 . . . 118.6(3) no
    C12 C17 C16 . . . 121.9(3) no
    N3 C18 N4 . . . 108.6(3) no
    N4 C19 C20 . . . 108.1(3) no
    N3 C20 C19 . . . 106.6(3) no
    H1A C1 H1C . . . 110.00 no
    N1 C1 H1B . . . 109.00 no
    N1 C1 H1A . . . 109.00 no
    H1A C1 H1B . . . 109.00 no
    H1B C1 H1C . . . 109.00 no
    N1 C1 H1C . . . 110.00 no
    N2 C2 H2 . . . 127.00 no
    N1 C2 H2 . . . 127.00 no
    C4 C3 H3 . . . 127.00 no
    N2 C3 H3 . . . 126.00 no
    C3 C4 H4 . . . 126.00 no
    N1 C4 H4 . . . 127.00 no
    C7 C6 H6 . . . 121.00 no
    C5 C6 H6 . . . 121.00 no
    C8 C7 H7 . . . 119.00 no
    C6 C7 H7 . . . 119.00 no
    C10 C9 H9 . . . 119.00 no
    C8 C9 H9 . . . 119.00 no
    C9 C10 H10 . . . 121.00 no
    C5 C10 H10 . . . 121.00 no
    C8 C11 H11B . . . 109.00 no
    C12 C11 H11A . . . 109.00 no
    H11A C11 H11B . . . 108.00 no
    C8 C11 H11A . . . 109.00 no
    C12 C11 H11B . . . 109.00 no
    C14 C13 H13 . . . 119.00 no
    C12 C13 H13 . . . 119.00 no
    C15 C14 H14 . . . 120.00 no
    C13 C14 H14 . . . 120.00 no
    C17 C16 H16 . . . 121.00 no
    C15 C16 H16 . . . 121.00 no
    C12 C17 H17 . . . 119.00 no
    C16 C17 H17 . . . 119.00 no
    N4 C18 H18 . . . 126.00 no
    N3 C18 H18 . . . 126.00 no
    C20 C19 H19 . . . 126.00 no
    N4 C19 H19 . . . 126.00 no
    C19 C20 H20 . . . 127.00 no
    N3 C20 H20 . . . 127.00 no
    H21B C21 H21C . . . 110.00 no
    N4 C21 H21A . . . 109.00 no
    H21A C21 H21B . . . 109.00 no
    H21A C21 H21C . . . 109.00 no
    N4 C21 H21B . . . 109.00 no
    N4 C21 H21C . . . 109.00 no
    N5 C23 N6 . . . 107.5(3) no
    N6 C24 C25 . . . 106.8(3) no
    N5 C25 C24 . . . 107.3(3) no
    N6 C26 C27 . . . 120.1(3) no
    N6 C26 C31 . . . 118.5(3) no
    C27 C26 C31 . . . 121.4(3) no
    C26 C27 C28 . . . 118.8(3) no
    C27 C28 C29 . . . 121.0(3) no
    C28 C29 C30 . . . 118.3(3) no
    C28 C29 C32 . . . 121.2(3) no
    C30 C29 C32 . . . 120.5(3) no
    C29 C30 C31 . . . 121.8(3) no
    C26 C31 C30 . . . 118.8(3) no
    C29 C32 C33 . . . 112.7(3) no
    C32 C33 C34 . . . 120.5(3) no
    C32 C33 C38 . . . 121.5(3) no
    C34 C33 C38 . . . 118.0(3) no
    C33 C34 C35 . . . 122.1(3) no
    C34 C35 C36 . . . 118.9(3) no
    C35 C36 C37 . . . 120.9(3) no
    N7 C36 C37 . . . 119.1(3) no
    N7 C36 C35 . . . 119.9(3) no
    C36 C37 C38 . . . 119.0(3) no
    C33 C38 C37 . . . 121.0(3) no
    N7 C39 N8 . . . 109.1(3) no
    N8 C40 C41 . . . 107.8(3) no
    N7 C41 C40 . . . 106.9(3) no
    N5 C22 H22B . . . 109.00 no
    N5 C22 H22C . . . 110.00 no
    H22A C22 H22B . . . 109.00 no
    N5 C22 H22A . . . 110.00 no
    H22A C22 H22C . . . 109.00 no
    H22B C22 H22C . . . 109.00 no
    N5 C23 H23 . . . 126.00 no
    N6 C23 H23 . . . 126.00 no
    N6 C24 H24 . . . 127.00 no
    C25 C24 H24 . . . 126.00 no
    N5 C25 H25 . . . 126.00 no
    C24 C25 H25 . . . 126.00 no
    C26 C27 H27 . . . 121.00 no
    C28 C27 H27 . . . 121.00 no
    C27 C28 H28 . . . 120.00 no
    C29 C28 H28 . . . 119.00 no
    C31 C30 H30 . . . 119.00 no
    C29 C30 H30 . . . 119.00 no
    C26 C31 H31 . . . 121.00 no
    C30 C31 H31 . . . 121.00 no
    H32A C32 H32B . . . 108.00 no
    C29 C32 H32B . . . 109.00 no
    C33 C32 H32A . . . 109.00 no
    C29 C32 H32A . . . 109.00 no
    C33 C32 H32B . . . 109.00 no
    C35 C34 H34 . . . 119.00 no
    C33 C34 H34 . . . 119.00 no
    C34 C35 H35 . . . 121.00 no
    C36 C35 H35 . . . 120.00 no
    C36 C37 H37 . . . 120.00 no
    C38 C37 H37 . . . 121.00 no
    C37 C38 H38 . . . 119.00 no
    C33 C38 H38 . . . 120.00 no
    N7 C39 H39 . . . 125.00 no
    N8 C39 H39 . . . 125.00 no
    N8 C40 H40 . . . 126.00 no
    C41 C40 H40 . . . 126.00 no
    N7 C41 H41 . . . 127.00 no
    C40 C41 H41 . . . 127.00 no
    H42A C42 H42C . . . 110.00 no
    H42B C42 H42C . . . 109.00 no
    H42A C42 H42B . . . 109.00 no
    N8 C42 H42A . . . 110.00 no
    N8 C42 H42B . . . 110.00 no
    N8 C42 H42C . . . 109.00 no
loop_
    _geom_torsion_atom_site_label_1
    _geom_torsion_atom_site_label_2
    _geom_torsion_atom_site_label_3
    _geom_torsion_atom_site_label_4
    _geom_torsion_site_symmetry_1
    _geom_torsion_site_symmetry_2
    _geom_torsion_site_symmetry_3
    _geom_torsion_site_symmetry_4
    _geom_torsion
    _geom_torsion_publ_flag
    C1 N1 C2 N2 . . . . -174.4(4) no
    C4 N1 C2 N2 . . . . 0.5(5) no
    C1 N1 C4 C3 . . . . 174.1(4) no
    C2 N1 C4 C3 . . . . -0.6(5) no
    C3 N2 C2 N1 . . . . -0.1(4) no
    C5 N2 C2 N1 . . . . 174.9(3) no
    C2 N2 C3 C4 . . . . -0.3(5) no
    C5 N2 C3 C4 . . . . -175.2(3) no
    C2 N2 C5 C6 . . . . -33.9(5) no
    C2 N2 C5 C10 . . . . 148.9(4) no
    C3 N2 C5 C6 . . . . 140.2(4) no
    C3 N2 C5 C10 . . . . -36.9(5) no
    C18 N3 C15 C14 . . . . -143.1(3) no
    C18 N3 C15 C16 . . . . 33.0(5) no
    C20 N3 C15 C14 . . . . 29.7(5) no
    C20 N3 C15 C16 . . . . -154.3(3) no
    C15 N3 C18 N4 . . . . 174.3(3) no
    C20 N3 C18 N4 . . . . 0.4(4) no
    C15 N3 C20 C19 . . . . -174.0(3) no
    C18 N3 C20 C19 . . . . -0.3(4) no
    C19 N4 C18 N3 . . . . -0.4(4) no
    C21 N4 C18 N3 . . . . 178.4(3) no
    C18 N4 C19 C20 . . . . 0.2(4) no
    C21 N4 C19 C20 . . . . -178.5(3) no
    C23 N5 C25 C24 . . . . 0.4(4) no
    C22 N5 C23 N6 . . . . 178.2(3) no
    C25 N5 C23 N6 . . . . -0.7(4) no
    C22 N5 C25 C24 . . . . -178.4(4) no
    C23 N6 C24 C25 . . . . -0.3(4) no
    C26 N6 C24 C25 . . . . -178.3(3) no
    C23 N6 C26 C27 . . . . 31.0(5) no
    C26 N6 C23 N5 . . . . 178.6(3) no
    C24 N6 C23 N5 . . . . 0.6(4) no
    C24 N6 C26 C27 . . . . -151.3(3) no
    C24 N6 C26 C31 . . . . 29.5(5) no
    C23 N6 C26 C31 . . . . -148.1(3) no
    C41 N7 C36 C35 . . . . 154.4(3) no
    C41 N7 C36 C37 . . . . -28.3(5) no
    C39 N7 C36 C35 . . . . -32.7(5) no
    C39 N7 C36 C37 . . . . 144.6(3) no
    C36 N7 C39 N8 . . . . -174.7(3) no
    C41 N7 C39 N8 . . . . -0.7(4) no
    C36 N7 C41 C40 . . . . 174.0(3) no
    C39 N7 C41 C40 . . . . 0.2(4) no
    C39 N8 C40 C41 . . . . -0.7(4) no
    C42 N8 C40 C41 . . . . 177.7(3) no
    C42 N8 C39 N7 . . . . -177.6(3) no
    C40 N8 C39 N7 . . . . 0.9(4) no
    N2 C3 C4 N1 . . . . 0.6(5) no
    N2 C5 C6 C7 . . . . -177.0(3) no
    N2 C5 C10 C9 . . . . 176.1(3) no
    C6 C5 C10 C9 . . . . -1.0(5) no
    C10 C5 C6 C7 . . . . 0.1(5) no
    C5 C6 C7 C8 . . . . -0.3(5) no
    C6 C7 C8 C9 . . . . 1.3(5) no
    C6 C7 C8 C11 . . . . -179.1(3) no
    C7 C8 C9 C10 . . . . -2.2(5) no
    C11 C8 C9 C10 . . . . 178.2(3) no
    C7 C8 C11 C12 . . . . -39.9(5) no
    C9 C8 C11 C12 . . . . 139.7(3) no
    C8 C9 C10 C5 . . . . 2.0(5) no
    C8 C11 C12 C13 . . . . 103.9(4) no
    C8 C11 C12 C17 . . . . -73.9(4) no
    C11 C12 C13 C14 . . . . -174.9(3) no
    C17 C12 C13 C14 . . . . 3.0(5) no
    C13 C12 C17 C16 . . . . -2.1(5) no
    C11 C12 C17 C16 . . . . 175.8(3) no
    C12 C13 C14 C15 . . . . -0.6(5) no
    C13 C14 C15 C16 . . . . -2.8(5) no
    C13 C14 C15 N3 . . . . 173.2(3) no
    N3 C15 C16 C17 . . . . -172.4(3) no
    C14 C15 C16 C17 . . . . 3.7(5) no
    C15 C16 C17 C12 . . . . -1.2(5) no
    N4 C19 C20 N3 . . . . 0.0(4) no
    N6 C24 C25 N5 . . . . -0.1(4) no
    N6 C26 C27 C28 . . . . -178.3(3) no
    C31 C26 C27 C28 . . . . 0.8(5) no
    N6 C26 C31 C30 . . . . 179.2(3) no
    C27 C26 C31 C30 . . . . 0.0(5) no
    C26 C27 C28 C29 . . . . -1.2(5) no
    C27 C28 C29 C30 . . . . 0.9(5) no
    C27 C28 C29 C32 . . . . -178.9(3) no
    C28 C29 C30 C31 . . . . -0.1(5) no
    C32 C29 C30 C31 . . . . 179.7(3) no
    C28 C29 C32 C33 . . . . -133.3(3) no
    C30 C29 C32 C33 . . . . 47.0(4) no
    C29 C30 C31 C26 . . . . -0.4(5) no
    C29 C32 C33 C34 . . . . 74.0(4) no
    C29 C32 C33 C38 . . . . -103.8(4) no
    C32 C33 C34 C35 . . . . -175.0(3) no
    C38 C33 C34 C35 . . . . 2.8(5) no
    C32 C33 C38 C37 . . . . 174.8(3) no
    C34 C33 C38 C37 . . . . -3.0(5) no
    C33 C34 C35 C36 . . . . 0.2(5) no
    C34 C35 C36 N7 . . . . 174.2(3) no
    C34 C35 C36 C37 . . . . -3.1(5) no
    N7 C36 C37 C38 . . . . -174.5(3) no
    C35 C36 C37 C38 . . . . 2.9(5) no
    C36 C37 C38 C33 . . . . 0.3(5) no
    N8 C40 C41 N7 . . . . 0.3(4) no
loop_
    _geom_hbond_atom_site_label_D
    _geom_hbond_atom_site_label_H
    _geom_hbond_atom_site_label_A
    _geom_hbond_site_symmetry_A
    _geom_hbond_distance_DH
    _geom_hbond_distance_HA
    _geom_hbond_distance_DA
    _geom_hbond_angle_DHA
    _geom_hbond_publ_flag
    C1 H1A F11 1_455 0.98 2.50 3.345(5) 144 yes
    C2 H2 F9 1_455 0.95 2.32 3.243(5) 163 yes
    C3 H3 F8 4_655 0.95 2.38 3.322(5) 170 yes
    C4 H4 F19 4_655 0.95 2.50 3.369(5) 152 yes
    C11 H11B F6 . 0.99 2.40 3.271(4) 146 yes
    C16 H16 F10 . 0.95 2.43 3.098(5) 128 yes
    C18 H18 F12 . 0.95 2.42 3.315(4) 156 yes
    C20 H20 F20 3_455 0.95 2.38 3.284(4) 160 yes
    C20 H20 F21 3_455 0.95 2.55 3.123(5) 119 yes
    C21 H21B F4 1_545 0.98 2.42 3.269(5) 144 yes
    C22 H22C F1 4_645 0.98 2.35 3.074(5) 130 yes
    C22 H22C F17 4_645 0.98 2.38 3.239(5) 146 yes
    C23 H23 F13 4_645 0.95 2.40 3.330(5) 167 yes
    C24 H24 F14 1_545 0.95 2.48 3.086(4) 122 yes
    C24 H24 F17 1_545 0.95 2.49 3.374(5) 155 yes
    C30 H30 F4 1_545 0.95 2.52 3.024(4) 114 yes
    C34 H34 F24 1_455 0.95 2.43 3.289(4) 150 yes
    C38 H38 F23 3_455 0.95 2.53 3.262(5) 134 yes
    C39 H39 F16 1_445 0.95 2.45 3.289(4) 147 yes
    C41 H41 F2 3_455 0.95 2.39 3.229(4) 147 yes
    C42 H42B F22 1_445 0.98 2.35 3.217(4) 147 yes
    C1 H1B Cg7 4_555 0.98 2.55 3.387(5) 144 yes
    C25 H25 Cg3 4_645 0.95 2.96 3.805(4) 149 yes
