# Supplementary material for: 3,3′-Dimethyl-1,1′-(methyl­enedi-p-phenyl­ene)diimidazolium bis­(hexa­fluoro­phosphate)
Source: Acta Crystallogr Sect E Struct Rep Online. 2010 Aug 4;66(Pt 9):o2202–3. doi: 10.1107/S1600536810029727 (PMC3007944; doi:10.1107/S1600536810029727)
Supplement: Supplementary file 2 [file e-66-o2202-Isup2.hkl]

# 
# h,k,l, Fc-squared, Fo-squared, sigma(Fo-squared) and status flag 
# 
data_I
_shelx_title ' I         P2(1)2(1)2(1)        R   0.05' 
_shelx_refln_list_code          4 
_shelx_F_calc_maximum      560.22 
_exptl_crystal_F_000      2512.00 
_reflns_d_resolution_high  0.7593 
 
loop_ 
 _symmetry_equiv_pos_as_xyz 
 'x, y, z' 
 '-x+1/2, -y, z+1/2' 
 'x+1/2, -y+1/2, -z' 
 '-x, y+1/2, -z+1/2' 
 
_cell_length_a    11.5645 
_cell_length_b    13.6900 
_cell_length_c    31.1880 
_cell_angle_alpha  90.000 
_cell_angle_beta   90.000 
_cell_angle_gamma  90.000 
 
_shelx_F_squared_multiplier     1.000 
 
loop_ 
 _refln_index_h 
 _refln_index_k 
 _refln_index_l 
 _refln_F_squared_calc 
 _refln_F_squared_meas 
 _refln_F_squared_sigma 
 _refln_observed_status 
   2   0   0    21002.41    21507.64    166.97 o 
   4   0   0     8852.21     8371.04    139.83 o 
   6   0   0    37060.31    34818.86   3958.06 o 
   8   0   0     6311.90     7262.76    280.28 o 
  10   0   0      307.29      308.83     64.70 o 
  12   0   0      190.98      223.27     40.75 o 
  14   0   0      388.74      408.32    150.29 o 
   1   1   0      246.52      288.37      5.23 o 
   2   1   0     5359.32     6177.90    160.20 o 
   3   1   0      921.05      873.27     22.20 o 
   4   1   0     6350.96     6716.37    219.99 o 
   5   1   0       23.94       31.81      4.58 o 
   6   1   0     1977.61     2093.69     80.77 o 
   7   1   0     2904.75     3187.30    261.44 o 
   8   1   0     1845.88     1667.07    307.93 o 
   9   1   0       35.66       35.37     12.46 o 
  10   1   0      261.14      365.39     75.13 o 
  11   1   0      318.00      265.18     39.95 o 
  12   1   0       11.40       35.51     14.74 o 
  13   1   0       10.15       33.71     13.58 o 
  14   1   0      596.77      504.13     99.75 o 
  15   1   0      208.05      226.45     71.52 o 
   0   2   0     1070.37      761.22     24.14 o 
   1   2   0      124.66      220.36      5.26 o 
   2   2   0    28637.93    27194.12    263.43 o 
   3   2   0      844.98     1020.27     43.71 o 
   4   2   0      394.85      501.74     18.13 o 
   5   2   0        8.37       29.13      5.67 o 
   6   2   0     7923.98     7837.44    187.72 o 
   7   2   0       51.84       31.27     15.34 o 
   8   2   0     3780.71     3613.79    283.00 o 
   9   2   0     1405.52     1565.75     90.96 o 
  10   2   0      191.98      148.69     28.98 o 
  11   2   0      314.81      379.79     64.26 o 
  12   2   0      195.15      252.70     43.72 o 
  13   2   0     1286.94     1272.59     89.47 o 
  14   2   0       57.16       29.00     14.62 o 
  15   2   0        3.71       24.35     19.97 o 
   1   3   0     2632.67     2672.54     85.00 o 
   2   3   0     1848.93     1718.93     98.21 o 
   3   3   0     2450.94     2162.96     50.02 o 
   4   3   0     5335.76     4662.03     83.77 o 
   5   3   0     1914.64     1623.27    141.06 o 
   6   3   0      496.46      542.02     48.45 o 
   7   3   0      453.67      469.52    103.91 o 
   8   3   0     1421.97     1549.25    112.14 o 
   9   3   0      421.91      393.00     63.93 o 
  10   3   0      912.00      940.55     93.82 o 
  11   3   0     1369.60     1588.82    109.37 o 
  12   3   0       17.59       30.41     15.35 o 
  13   3   0       64.37       74.42     18.06 o 
  14   3   0      188.78      256.62     49.32 o 
  15   3   0      153.29       89.12     25.20 o 
   0   4   0      854.12     1316.82     41.77 o 
   1   4   0      802.75      804.99     21.35 o 
   2   4   0     2680.87     2849.43     41.91 o 
   3   4   0     1583.37     1320.93     82.36 o 
   4   4   0    10159.74    10170.46    140.04 o 
   5   4   0     1762.37     1340.36     78.71 o 
   6   4   0     3544.00     3724.60     86.77 o 
   7   4   0     3494.34     3398.62    115.21 o 
   8   4   0       95.93       62.40     16.34 o 
   9   4   0     1141.02      987.23    106.91 o 
  10   4   0      210.35      215.27     41.51 o 
  11   4   0       85.20       39.49     16.21 o 
  12   4   0        4.02       21.37     16.72 o 
  13   4   0      272.78      290.98     42.59 o 
  14   4   0       61.84       92.47     25.50 o 
   1   5   0        5.64       15.23      5.50 o 
   2   5   0     8771.66     9743.63    109.78 o 
   3   5   0      153.25      185.27     14.39 o 
   4   5   0      761.44      696.80     40.22 o 
   5   5   0       66.86      148.65     19.40 o 
   6   5   0     3334.78     3875.33    225.64 o 
   7   5   0      380.70      414.99    108.68 o 
   8   5   0     1412.87     1425.07    123.19 o 
   9   5   0      546.62      587.34     61.62 o 
  10   5   0      708.89      881.43     94.58 o 
  11   5   0     2839.32     2389.19    125.09 o 
  12   5   0        8.93       36.14     20.86 o 
  13   5   0      293.50      298.85     51.33 o 
  14   5   0       74.21      126.67     30.99 o 
   0   6   0     2423.84     2186.00     77.67 o 
   1   6   0      194.60      172.16     24.83 o 
   2   6   0      559.30      819.11     50.44 o 
   3   6   0     1009.44      969.60     49.06 o 
   4   6   0      305.15      392.38     37.07 o 
   5   6   0      273.07      184.95     25.79 o 
   6   6   0       40.81       47.23     14.37 o 
   7   6   0     7344.59     6955.71    284.52 o 
   8   6   0      110.99      109.39     20.67 o 
   9   6   0      564.99      494.79     79.20 o 
  10   6   0       87.17       89.67     19.74 o 
  11   6   0      183.09      201.24     38.80 o 
  12   6   0       78.03      119.54     27.74 o 
  13   6   0      140.69      126.97     25.39 o 
  14   6   0        4.16       42.82     19.43 o 
   1   7   0     3783.06     3677.99    104.21 o 
   2   7   0     9901.79    10984.06    162.74 o 
   3   7   0      142.44      118.38     18.69 o 
   4   7   0     6597.63     7733.76    153.33 o 
   5   7   0     1111.22     1105.86     62.46 o 
   6   7   0      634.08      812.55     76.75 o 
   7   7   0     4999.31     4499.79    173.96 o 
   8   7   0      169.45      223.38     41.98 o 
   9   7   0       57.42       96.52     26.52 o 
  10   7   0        7.57       43.65     17.31 o 
  11   7   0      273.36      358.68     40.17 o 
  12   7   0       48.31       55.93     16.27 o 
  13   7   0        0.47       11.31     14.86 o 
  14   7   0        7.38       52.58     18.82 o 
   0   8   0    13271.45    13524.14    224.29 o 
   1   8   0      299.18      324.63     27.33 o 
   2   8   0     1437.48     1321.27     64.92 o 
   3   8   0       66.73       44.85     10.62 o 
   4   8   0     1436.68     1334.57     90.98 o 
   5   8   0     1591.44     1520.03     61.59 o 
   6   8   0      177.44      189.06     59.33 o 
   7   8   0      654.76      592.39    146.74 o 
   8   8   0      352.02      474.44     62.77 o 
   9   8   0      895.79     1152.54     94.25 o 
  10   8   0        0.01       25.36     14.97 o 
  11   8   0        3.98       23.20     19.62 o 
  12   8   0      116.69      140.37     29.23 o 
  13   8   0      206.66      199.74     56.63 o 
   1   9   0     4581.64     4527.69     90.54 o 
   2   9   0      228.38      184.08     24.47 o 
   3   9   0       67.62       62.60     13.53 o 
   4   9   0     3217.76     3539.54    156.49 o 
   5   9   0      668.76      770.88     68.13 o 
   6   9   0       59.42      111.13     24.53 o 
   7   9   0     1007.56     1035.79    164.90 o 
   8   9   0     1936.84     1822.90    128.46 o 
   9   9   0      326.77      309.23     48.98 o 
  10   9   0        5.05       31.06     12.36 o 
  11   9   0      109.54      177.84     31.73 o 
  12   9   0      106.94      124.87     42.02 o 
  13   9   0       73.87       98.92     24.60 o 
   0  10   0     1923.15     2089.61    105.22 o 
   1  10   0        0.07       13.73     10.28 o 
   2  10   0      293.30      293.93     32.86 o 
   3  10   0     2555.23     2331.97     98.24 o 
   4  10   0     2993.43     3087.15    150.79 o 
   5  10   0       20.68       24.32     14.92 o 
   6  10   0      197.99      227.38     33.76 o 
   7  10   0     1957.54     2055.84    127.57 o 
   8  10   0     1779.44     1936.27    109.95 o 
   9  10   0       24.36       42.41     23.01 o 
  10  10   0      523.73      364.63    106.83 o 
  11  10   0      270.49      331.76     89.22 o 
  12  10   0       85.29      119.50     47.23 o 
   1  11   0      305.91      268.52     29.12 o 
   2  11   0     3379.23     3318.45    113.56 o 
   3  11   0      470.39      402.28     43.71 o 
   4  11   0     2383.17     2433.87    104.85 o 
   5  11   0        7.38       30.57     10.35 o 
   6  11   0      468.09      431.07     25.79 o 
   7  11   0      604.96      580.08     82.77 o 
   8  11   0       49.91      108.18     51.18 o 
   9  11   0      132.27      181.64     39.67 o 
  10  11   0       28.79      119.41     29.13 o 
  11  11   0      257.18      273.30     80.98 o 
  12  11   0        5.69       51.21     22.18 o 
   0  12   0       53.38       66.70     39.76 o 
   1  12   0       77.40       48.96     17.55 o 
   2  12   0       60.30       97.19     20.69 o 
   3  12   0      900.92      882.69     53.89 o 
   4  12   0     4328.65     4259.54    162.82 o 
   5  12   0      319.00      295.47     37.62 o 
   6  12   0      632.08      696.15     89.61 o 
   7  12   0      568.26      749.19     80.27 o 
   8  12   0        1.26       63.31     20.74 o 
   9  12   0       49.37       63.76     18.75 o 
  10  12   0       18.72       80.41     29.32 o 
  11  12   0        0.04       70.22     29.29 o 
   1  13   0      853.94      920.48     58.52 o 
   2  13   0     1714.69     1915.79    102.50 o 
   3  13   0        9.68       23.83     19.96 o 
   4  13   0     1046.10     1180.12    110.42 o 
   5  13   0      111.70      100.75     24.58 o 
   6  13   0     1011.09     1078.11    131.43 o 
   7  13   0       14.87       39.99     19.33 o 
   8  13   0        0.04        8.47     27.82 o 
   9  13   0       32.84       66.05     27.04 o 
  10  13   0        0.94       25.25     21.60 o 
   0  14   0       97.28      129.13     29.35 o 
   1  14   0      151.77      114.59     29.39 o 
   2  14   0      369.87      308.25     40.86 o 
   3  14   0      347.13      392.34     61.25 o 
   4  14   0      223.38      239.47     43.84 o 
   5  14   0       85.03       92.34     19.83 o 
   6  14   0      211.08      250.19     40.53 o 
   7  14   0      191.95      260.85     39.98 o 
   8  14   0       15.20       60.73     30.38 o 
   9  14   0     2301.08     3123.94    200.59 o 
   1  15   0        0.12       48.15     19.99 o 
   2  15   0       65.32       69.19     22.08 o 
   3  15   0        7.71       41.59     13.09 o 
   4  15   0      120.57       98.34     27.57 o 
   5  15   0        0.26       52.64     22.74 o 
   6  15   0       82.27       91.24     25.67 o 
   7  15   0        1.52        8.52     14.91 o 
   8  15   0      363.43      315.35     68.16 o 
   0  16   0      139.96      228.70     46.62 o 
   1  16   0        2.47       34.43     27.12 o 
   2  16   0      153.72      174.90     38.24 o 
   3  16   0       62.87      112.79     30.49 o 
   4  16   0      106.54      105.16     27.18 o 
   5  16   0        9.89       67.24     21.79 o 
   6  16   0      423.52      267.01     62.86 o 
   7  16   0        4.25       41.64     14.07 o 
   1  17   0      539.19      498.69     92.88 o 
   2  17   0      134.14      149.85     49.00 o 
   3  17   0       22.84       70.03     27.46 o 
   4  17   0       46.46       39.47     21.09 o 
   5  17   0      815.27      626.27    167.22 o 
   0  18   0      172.96      195.86     67.90 o 
   1   0   1      152.09      142.57      3.78 o 
   2   0   1     2450.65     2292.23     38.64 o 
   3   0   1       40.76       39.57      4.30 o 
   4   0   1      702.62      531.47     14.66 o 
   5   0   1       58.27       52.39      5.17 o 
   6   0   1     1023.24     1054.96     75.44 o 
   7   0   1      130.73      314.90     40.79 o 
   8   0   1       13.20       85.24     17.48 o 
   9   0   1      141.93      200.15     24.61 o 
  10   0   1      187.43      246.93     44.28 o 
  11   0   1       73.37       58.30     16.27 o 
  12   0   1      394.62      442.90     52.68 o 
  13   0   1       70.01       98.72     30.18 o 
  14   0   1      167.43      226.81     52.06 o 
  15   0   1        8.07       26.69     21.78 o 
 -15   1   1      171.06      168.83     57.13 o 
 -14   1   1      354.41      357.84     69.27 o 
 -13   1   1       21.88       37.26     17.22 o 
 -12   1   1      133.13      117.07     24.09 o 
 -11   1   1        0.68       35.03     13.88 o 
 -10   1   1     1260.34     1318.96     56.16 o 
  -9   1   1      293.50      299.76     36.93 o 
  -8   1   1     6411.24     6896.56    206.25 o 
  -7   1   1     5048.49     5387.82    185.56 o 
  -6   1   1     1748.61     1646.89    104.67 o 
  -5   1   1      927.46      906.92     35.09 o 
  -4   1   1    10381.26     9472.68    113.78 o 
  -3   1   1      107.32       75.14      6.35 o 
  -2   1   1    13313.80    14226.56     83.93 o 
  -1   1   1     2060.47     2288.96     38.21 o 
   0   1   1        0.31        5.37      1.92 o 
   1   1   1     2060.39     2399.31     45.48 o 
   2   1   1    13313.72    14048.24     93.27 o 
   3   1   1      107.29       82.77      9.65 o 
   4   1   1    10382.17     9526.89    174.04 o 
   5   1   1      927.38      905.13     44.17 o 
   6   1   1     1748.54     1663.63    120.57 o 
   7   1   1     5048.33     5577.62    284.44 o 
   8   1   1     6411.48     6656.17    211.83 o 
   9   1   1      293.49      282.47     36.29 o 
  10   1   1     1260.46     1331.67     50.58 o 
  11   1   1        0.68       21.33      8.71 o 
  12   1   1      133.11      154.53     28.23 o 
  13   1   1       21.87       31.54     13.97 o 
  14   1   1      354.37      323.66     90.30 o 
  15   1   1      171.04      193.20     58.14 o 
 -15   2   1      126.78      132.58     35.30 o 
 -14   2   1       27.98       18.59     27.49 o 
 -13   2   1       30.01       42.09     13.23 o 
 -12   2   1       20.73       27.35     15.70 o 
 -11   2   1      917.17      923.80     74.99 o 
 -10   2   1      261.10      238.56     40.72 o 
  -9   2   1       93.65      150.42     28.80 o 
  -8   2   1     1143.52     1187.18     78.33 o 
  -7   2   1      733.96      762.32     47.43 o 
  -6   2   1     5671.38     6216.68    276.68 o 
  -5   2   1     2411.64     2293.64     71.32 o 
  -4   2   1     3557.12     3338.51     56.80 o 
  -3   2   1    10240.14    10009.73    110.70 o 
  -2   2   1      847.21      749.36     42.96 o 
  -1   2   1    55096.71    52659.05    418.24 o 
   0   2   1    10779.47    11874.13     80.70 o 
   1   2   1    55096.35    51852.91    551.90 o 
   2   2   1      847.19      786.03     51.42 o 
   3   2   1    10240.04    10138.26     87.96 o 
   4   2   1     3556.77     3376.01     66.59 o 
   5   2   1     2411.65     2311.16     72.61 o 
   6   2   1     5671.50     6889.48    166.63 o 
   7   2   1      734.01      788.49     67.70 o 
   8   2   1     1143.63     1125.83     60.71 o 
   9   2   1       93.66      167.96     33.83 o 
  10   2   1      261.11      236.60     36.19 o 
  11   2   1      917.15      951.19     94.38 o 
  12   2   1       20.74       56.27     20.67 o 
  13   2   1       30.01       39.40     12.76 o 
  14   2   1       27.98       40.20     23.40 o 
  15   2   1      126.80      143.73     29.64 o 
 -15   3   1       14.75       38.12     12.43 o 
 -14   3   1      331.62      366.97     49.89 o 
 -13   3   1       53.87       44.59     15.33 o 
 -12   3   1      717.64      674.94     73.04 o 
 -11   3   1      407.33      450.51     50.42 o 
 -10   3   1      472.24      542.56     67.42 o 
  -9   3   1      101.67       34.65     22.99 o 
  -8   3   1     1854.01     1753.02    120.94 o 
  -7   3   1     1889.77     1652.81     82.45 o 
  -6   3   1     3442.59     3349.58    152.50 o 
  -5   3   1       35.29       65.76     12.83 o 
  -4   3   1     3786.35     3602.92    129.12 o 
  -3   3   1    10186.48    10107.44    131.05 o 
  -2   3   1    25010.29    23503.72    240.92 o 
  -1   3   1    32925.13    32806.04    349.54 o 
   0   3   1      245.09      256.27     12.13 o 
   1   3   1    32925.11    32373.06    382.46 o 
   2   3   1    25010.36    23368.20    222.86 o 
   3   3   1    10186.69    10130.63    153.54 o 
   4   3   1     3786.21     3649.05    115.12 o 
   5   3   1       35.28       39.88      6.11 o 
   6   3   1     3442.52     3488.82    165.92 o 
   7   3   1     1889.78     1922.20    102.46 o 
   8   3   1     1854.22     1727.13    167.51 o 
   9   3   1      101.68       90.04     16.58 o 
  10   3   1      472.11      589.58     60.95 o 
  11   3   1      407.35      413.94     47.84 o 
  12   3   1      717.66      617.09     85.08 o 
  13   3   1       53.86       36.05     13.27 o 
  14   3   1      331.63      334.52     45.05 o 
  15   3   1       14.74       46.67     20.97 o 
 -14   4   1      164.55      203.25     38.57 o 
 -13   4   1       46.79       38.08     29.53 o 
 -12   4   1     1013.60      971.03    105.48 o 
 -11   4   1      276.14      278.59     39.67 o 
 -10   4   1      430.94      529.46     56.24 o 
  -9   4   1     1246.96     1342.90    124.28 o 
  -8   4   1     1096.25     1139.29     86.29 o 
  -7   4   1      481.36      597.85     73.02 o 
  -6   4   1     2059.72     2213.43    113.30 o 
  -5   4   1      906.37      854.79     61.84 o 
  -4   4   1     6936.37     7159.01    156.78 o 
  -3   4   1     1274.36     1157.99     66.71 o 
  -2   4   1      419.41      305.83     11.08 o 
  -1   4   1     3484.37     3286.02     41.71 o 
   0   4   1    20437.53    21543.23    130.00 o 
   1   4   1     3484.38     3180.37     70.07 o 
   2   4   1      419.50      332.63     10.25 o 
   3   4   1     1274.42     1164.61     64.11 o 
   4   4   1     6936.00     7041.92    121.05 o 
   5   4   1      906.31      812.39     55.48 o 
   6   4   1     2060.23     2090.37    101.91 o 
   7   4   1      481.41      640.32     72.89 o 
   8   4   1     1096.30     1169.31    106.37 o 
   9   4   1     1246.93     1540.22    101.88 o 
  10   4   1      431.03      437.81     45.17 o 
  11   4   1      276.15      311.05     45.03 o 
  12   4   1     1013.47     1001.86    114.25 o 
  13   4   1       46.81       62.30     21.44 o 
  14   4   1      164.54      178.21     38.23 o 
 -14   5   1       91.07      154.46     32.35 o 
 -13   5   1       88.60       89.44     37.82 o 
 -12   5   1       40.58       43.86     37.15 o 
 -11   5   1      632.36      640.71     76.74 o 
 -10   5   1     1939.10     2273.10    155.41 o 
  -9   5   1      193.40      188.74     38.38 o 
  -8   5   1     1307.78     1358.29     96.07 o 
  -7   5   1     1441.49     1547.26     70.75 o 
  -6   5   1     3171.91     3045.88    177.65 o 
  -5   5   1      407.65      250.62     33.06 o 
  -4   5   1    10068.14    10291.95    168.69 o 
  -3   5   1       21.24       64.57     11.90 o 
  -2   5   1      142.97      254.06     18.39 o 
  -1   5   1      136.10      174.27     12.32 o 
   0   5   1      544.31      485.56     19.79 o 
   1   5   1      136.13      155.06     11.07 o 
   2   5   1      142.96      285.05     21.88 o 
   3   5   1       21.25       66.44     13.48 o 
   4   5   1    10068.37    10600.02    185.00 o 
   5   5   1      407.64      265.45     33.13 o 
   6   5   1     3171.82     3241.52    119.84 o 
   7   5   1     1441.37     1247.01    108.83 o 
   8   5   1     1307.65     1453.32    133.92 o 
   9   5   1      193.40      211.50     57.91 o 
  10   5   1     1939.01     2271.05    141.11 o 
  11   5   1      632.35      716.77     76.53 o 
  12   5   1       40.58       40.98     39.46 o 
  13   5   1       88.59       61.62     23.25 o 
  14   5   1       91.09      105.16     32.65 o 
 -14   6   1      127.84      114.37     36.42 o 
 -13   6   1      310.82      266.31     42.72 o 
 -12   6   1      100.66      137.87     26.79 o 
 -11   6   1      474.58      447.67     55.20 o 
 -10   6   1      479.05      504.62     46.64 o 
  -9   6   1      563.58      666.35     55.53 o 
  -8   6   1      695.07      727.88     56.54 o 
  -7   6   1     1386.49     1478.84    121.35 o 
  -6   6   1     2927.68     2571.41    106.37 o 
  -5   6   1     3069.38     3503.95    122.93 o 
  -4   6   1      895.20      860.57     75.01 o 
  -3   6   1     2591.54     2381.88     72.29 o 
  -2   6   1       21.95       39.06      7.51 o 
  -1   6   1     1068.43      996.78     37.22 o 
   0   6   1    18680.34    19376.16    162.76 o 
   1   6   1     1068.33      979.02     35.22 o 
   2   6   1       21.97       40.66      6.28 o 
   3   6   1     2591.46     2426.88     77.76 o 
   4   6   1      895.24      848.65     75.36 o 
   5   6   1     3069.20     3505.44    113.60 o 
   6   6   1     2927.64     2793.27    111.84 o 
   7   6   1     1386.36     1485.65    119.21 o 
   8   6   1      695.05      713.84     68.52 o 
   9   6   1      563.49      641.16     60.29 o 
  10   6   1      478.97      581.16     67.00 o 
  11   6   1      474.56      531.83     64.57 o 
  12   6   1      100.71      120.05     29.28 o 
  13   6   1      310.83      298.26     68.48 o 
  14   6   1      127.83      129.91     26.61 o 
 -14   7   1      619.35      424.99     99.45 o 
 -13   7   1       47.23       44.44     16.52 o 
 -12   7   1     1006.55      942.49    127.54 o 
 -11   7   1      292.54      322.61     39.26 o 
 -10   7   1      196.25      240.32     41.13 o 
  -9   7   1      365.50      376.01     83.80 o 
  -8   7   1     1600.34     1449.59    161.95 o 
  -7   7   1     1004.46      919.03     92.56 o 
  -6   7   1     3093.38     3031.87    130.13 o 
  -5   7   1     1143.43     1249.00     48.59 o 
  -4   7   1      928.31      859.65     65.44 o 
  -3   7   1      841.46      769.83     50.56 o 
  -2   7   1      206.81      221.17     23.35 o 
  -1   7   1      313.77      273.91     23.28 o 
   0   7   1     2408.36     2248.02     58.59 o 
   1   7   1      313.70      264.49     24.38 o 
   2   7   1      206.86      187.49     19.02 o 
   3   7   1      841.46      745.15     55.24 o 
   4   7   1      928.25      924.90     43.45 o 
   5   7   1     1143.46     1177.46     54.98 o 
   6   7   1     3093.45     2842.64    112.75 o 
   7   7   1     1004.43      872.44     89.62 o 
   8   7   1     1600.23     1533.55    138.39 o 
   9   7   1      365.48      407.50     45.53 o 
  10   7   1      196.21      237.89     44.44 o 
  11   7   1      292.52      384.83     43.13 o 
  12   7   1     1006.51      932.00    101.75 o 
  13   7   1       47.22       42.55     18.76 o 
  14   7   1      619.33      402.90    111.16 o 
 -13   8   1        4.61       55.99     18.03 o 
 -12   8   1      727.89      763.95     93.05 o 
 -11   8   1       35.76       49.52     16.93 o 
 -10   8   1      981.49     1122.80    101.39 o 
  -9   8   1     1797.66     1961.00     96.31 o 
  -8   8   1      342.95      339.22     99.30 o 
  -7   8   1     1601.53     1642.59    102.73 o 
  -6   8   1     4715.98     4341.86    147.44 o 
  -5   8   1       12.82       30.93     14.47 o 
  -4   8   1     1242.03     1087.96     50.32 o 
  -3   8   1      716.53      744.52     60.28 o 
  -2   8   1      106.48       77.38     19.92 o 
  -1   8   1      854.61      878.58     41.66 o 
   0   8   1     9328.68     9240.07    154.76 o 
   1   8   1      854.53      907.48     41.68 o 
   2   8   1      106.48       84.18     15.34 o 
   3   8   1      716.33      718.68     51.36 o 
   4   8   1     1241.96     1099.56     68.83 o 
   5   8   1       12.81       26.29     12.11 o 
   6   8   1     4716.13     4412.64    176.24 o 
   7   8   1     1601.42     1802.23     83.93 o 
   8   8   1      342.97      343.92     59.51 o 
   9   8   1     1797.72     1811.66    101.77 o 
  10   8   1      981.55     1147.25     69.46 o 
  11   8   1       35.76       31.56     19.74 o 
  12   8   1      727.91      641.67     94.66 o 
  13   8   1        4.60       41.17     24.58 o 
 -13   9   1      215.84      239.63     53.81 o 
 -12   9   1        9.07       14.82     23.76 o 
 -11   9   1      201.26      205.80     37.44 o 
 -10   9   1      452.70      409.28     61.59 o 
  -9   9   1       83.59       62.75     19.34 o 
  -8   9   1      671.71      876.29     62.78 o 
  -7   9   1     2432.36     2269.23    140.28 o 
  -6   9   1        6.97       29.78     10.52 o 
  -5   9   1     4428.48     4575.24    210.10 o 
  -4   9   1      605.44      631.21     57.99 o 
  -3   9   1       99.39      108.23     16.63 o 
  -2   9   1      516.36      487.14     41.80 o 
  -1   9   1     1824.28     1688.93     53.28 o 
   0   9   1      668.78      638.75     35.30 o 
   1   9   1     1824.02     1714.34     63.46 o 
   2   9   1      516.31      569.82     44.45 o 
   3   9   1       99.39      115.11     18.47 o 
   4   9   1      605.43      605.58     51.04 o 
   5   9   1     4428.64     4814.56    250.90 o 
   6   9   1        6.97       34.21     12.93 o 
   7   9   1     2432.49     2153.54    126.47 o 
   8   9   1      671.68      611.16     58.61 o 
   9   9   1       83.59       94.44     24.23 o 
  10   9   1      452.66      431.64     65.69 o 
  11   9   1      201.29      173.01     36.11 o 
  12   9   1        9.08       49.73     19.03 o 
  13   9   1      215.85      230.30     46.51 o 
 -12  10   1      272.62      231.52     66.80 o 
 -11  10   1      190.67      238.35     52.51 o 
 -10  10   1      211.10      209.10     60.96 o 
  -9  10   1      360.13      311.61     56.94 o 
  -8  10   1     1651.41     1532.87    119.27 o 
  -7  10   1     1939.84     1892.73    153.63 o 
  -6  10   1       38.68       57.22     17.85 o 
  -5  10   1      126.61      126.50     25.19 o 
  -4  10   1      785.67      774.35     49.85 o 
  -3  10   1     4627.70     4858.49    156.66 o 
  -2  10   1      634.42      569.22     58.87 o 
  -1  10   1      666.11      699.29     51.91 o 
   0  10   1     5750.11     6009.29    144.60 o 
   1  10   1      666.25      705.04     48.94 o 
   2  10   1      634.47      581.08     50.32 o 
   3  10   1     4627.97     4608.14    129.82 o 
   4  10   1      785.74      807.31     72.54 o 
   5  10   1      126.62      148.11     22.13 o 
   6  10   1       38.68       50.01     14.97 o 
   7  10   1     1939.83     1833.68    201.38 o 
   8  10   1     1651.38     1563.04    163.22 o 
   9  10   1      360.13      462.56    163.12 o 
  10  10   1      211.09      162.80     57.79 o 
  11  10   1      190.66      156.78     47.93 o 
  12  10   1      272.63      245.89     59.53 o 
 -12  11   1      114.72      129.17     35.16 o 
 -11  11   1      324.83      317.71     62.29 o 
 -10  11   1      181.27      199.27     70.90 o 
  -9  11   1       32.51       91.23     27.05 o 
  -8  11   1      438.86      543.56     66.64 o 
  -7  11   1     1585.63     1801.62     99.39 o 
  -6  11   1      148.79      139.11     19.42 o 
  -5  11   1      581.70      607.43     65.15 o 
  -4  11   1      573.79      538.73     52.01 o 
  -3  11   1      169.99      154.36     26.27 o 
  -2  11   1      308.39      270.02     35.63 o 
  -1  11   1     3113.84     3060.57     86.18 o 
   0  11   1      211.62      181.29     20.79 o 
   1  11   1     3113.64     3206.07     92.81 o 
   2  11   1      308.34      310.97     34.32 o 
   3  11   1      169.98      146.52     22.12 o 
   4  11   1      573.90      521.76     37.75 o 
   5  11   1      581.73      619.18     37.50 o 
   6  11   1      148.79      101.14     23.14 o 
   7  11   1     1585.57     1862.72    157.17 o 
   8  11   1      438.82      402.13     52.00 o 
   9  11   1       32.50       66.76     27.72 o 
  10  11   1      181.28      140.26     32.47 o 
  11  11   1      324.78      342.76     52.58 o 
  12  11   1      114.73      108.52     42.88 o 
 -11  12   1      123.27      210.11     37.05 o 
 -10  12   1      573.98      602.12     93.12 o 
  -9  12   1      171.32      149.31     42.27 o 
  -8  12   1       16.79       29.29     15.90 o 
  -7  12   1       96.90       88.75     19.72 o 
  -6  12   1      566.39      591.36     59.38 o 
  -5  12   1      125.61       88.10     15.27 o 
  -4  12   1     1342.45     1247.34     76.31 o 
  -3  12   1       82.99       81.06     20.57 o 
  -2  12   1      566.23      545.34     48.99 o 
  -1  12   1     1467.16     1461.73     59.48 o 
   0  12   1      673.32      685.10     49.42 o 
   1  12   1     1467.08     1435.09     45.41 o 
   2  12   1      566.23      597.63     40.01 o 
   3  12   1       82.97      142.41     22.47 o 
   4  12   1     1342.34     1365.63    123.16 o 
   5  12   1      125.62       94.29     24.28 o 
   6  12   1      566.36      587.93     60.71 o 
   7  12   1       96.92      109.31     28.68 o 
   8  12   1       16.78       33.66     17.11 o 
   9  12   1      171.30      120.24     47.56 o 
  10  12   1      573.97      502.74    107.82 o 
  11  12   1      123.26      116.62     34.63 o 
 -10  13   1       38.33       39.88     20.88 o 
  -9  13   1       39.80       99.80     26.61 o 
  -8  13   1       41.31       46.98     31.71 o 
  -7  13   1      313.28      334.88     52.59 o 
  -6  13   1      547.42      654.36     70.37 o 
  -5  13   1        5.15       23.54     21.30 o 
  -4  13   1       55.00       48.89     13.81 o 
  -3  13   1       58.72       80.74     22.06 o 
  -2  13   1     1108.75     1082.11     37.09 o 
  -1  13   1     5461.28     5307.10    215.64 o 
   0  13   1       69.15       51.25     13.04 o 
   1  13   1     5460.95     5269.08    240.44 o 
   2  13   1     1108.66     1124.63    102.13 o 
   3  13   1       58.71       73.78     17.04 o 
   4  13   1       55.02       44.88     19.99 o 
   5  13   1        5.17       24.56     17.25 o 
   6  13   1      547.49      587.34     63.65 o 
   7  13   1      313.24      271.49     51.25 o 
   8  13   1       41.32       37.81     26.09 o 
   9  13   1       39.81       78.15     25.53 o 
  10  13   1       38.32       63.53     25.72 o 
  -9  14   1      101.09      101.99     27.01 o 
  -8  14   1       44.94       80.51     20.41 o 
  -7  14   1      124.75      152.45     43.34 o 
  -6  14   1      304.11      267.99     48.63 o 
  -5  14   1      293.00      301.10     47.70 o 
  -4  14   1        4.02       66.51     30.52 o 
  -3  14   1      321.67      288.51     41.08 o 
  -2  14   1      311.03      307.37     43.49 o 
  -1  14   1      609.95      580.03     52.16 o 
   0  14   1        0.24       24.15     14.26 o 
   1  14   1      609.93      552.08     55.09 o 
   2  14   1      311.05      292.10     43.16 o 
   3  14   1      321.66      287.05     39.67 o 
   4  14   1        4.02       31.88     14.89 o 
   5  14   1      292.98      259.87     54.32 o 
   6  14   1      304.14      265.45     47.13 o 
   7  14   1      124.77      150.38     43.87 o 
   8  14   1       44.95       44.68     22.22 o 
   9  14   1      101.09      140.28     33.32 o 
  -8  15   1      473.31      447.22     80.58 o 
  -7  15   1      244.12      188.33     41.62 o 
  -6  15   1      174.60      173.09     36.00 o 
  -5  15   1      111.29      118.96     34.33 o 
  -4  15   1      112.10      154.48     33.24 o 
  -3  15   1        3.18       42.96     27.15 o 
  -2  15   1      118.62       97.65     31.06 o 
  -1  15   1      302.35      298.26     52.19 o 
   0  15   1      134.22      177.50     33.07 o 
   1  15   1      302.31      398.55     47.52 o 
   2  15   1      118.65       94.30     27.58 o 
   3  15   1        3.18       33.55     17.51 o 
   4  15   1      112.13      101.40     27.54 o 
   5  15   1      111.28      149.77     29.00 o 
   6  15   1      174.57      183.64     46.63 o 
   7  15   1      244.11      228.67     58.95 o 
   8  15   1      473.34      417.40     71.30 o 
  -7  16   1       90.61       71.22     19.60 o 
  -6  16   1      242.41      234.97     44.95 o 
  -5  16   1       90.67      135.20     43.51 o 
  -4  16   1       21.81       48.51     23.58 o 
  -3  16   1       38.47       60.62     27.11 o 
  -2  16   1      180.78      188.07     35.96 o 
  -1  16   1      216.29      232.57     51.54 o 
   0  16   1      174.43      181.10     33.72 o 
   1  16   1      216.28      288.96     50.44 o 
   2  16   1      180.77      178.15     33.74 o 
   3  16   1       38.49       86.19     29.16 o 
   4  16   1       21.80       18.28     25.22 o 
   5  16   1       90.67       55.30     19.97 o 
   6  16   1      242.41      214.42     55.23 o 
   7  16   1       90.61       99.31     46.62 o 
  -5  17   1      699.39      598.75     75.07 o 
  -4  17   1       95.63       83.62     37.57 o 
  -3  17   1      107.20      105.97     30.77 o 
  -2  17   1       23.05       63.68     21.09 o 
  -1  17   1      566.15      553.29     98.01 o 
   0  17   1      104.30       68.75     21.91 o 
   1  17   1      566.16      537.85     85.37 o 
   2  17   1       23.06       66.94     27.48 o 
   3  17   1      107.20      117.99     26.43 o 
   4  17   1       95.63      135.93     37.48 o 
   5  17   1      699.42      510.00    148.32 o 
   0  18   1      540.87      380.80    112.39 o 
   1   0   2    32290.10    29007.48    246.93 o 
   2   0   2     7591.87     8616.69     49.26 o 
   3   0   2    15640.68    15875.19    124.16 o 
   4   0   2     2163.44     2315.06     35.23 o 
   5   0   2     5078.42     4434.31     50.99 o 
   6   0   2    10917.52     9811.39    164.10 o 
   7   0   2      537.90      604.66     68.29 o 
   8   0   2     6359.12     6282.44    173.89 o 
   9   0   2        2.02       28.27     15.94 o 
  10   0   2       26.06       39.32     17.07 o 
  11   0   2      336.31      347.27     43.57 o 
  12   0   2       81.73      109.53     19.92 o 
  13   0   2      137.00      156.99     39.30 o 
  14   0   2      394.30      388.28     94.04 o 
  15   0   2       56.05       64.33     32.94 o 
 -15   1   2       22.19       41.95     34.40 o 
 -14   1   2       90.98       78.25     21.14 o 
 -13   1   2       33.70       64.59     17.78 o 
 -12   1   2       31.05       57.91     21.12 o 
 -11   1   2       71.15       76.20     18.98 o 
 -10   1   2       47.64       91.94     33.03 o 
  -9   1   2      608.79      758.90     76.42 o 
  -8   1   2      175.86      168.84     26.03 o 
  -7   1   2      263.87      200.30     92.24 o 
  -6   1   2     2320.57     2337.20     87.85 o 
  -5   1   2      706.14      782.16     58.96 o 
  -4   1   2     7743.37     8309.32    232.32 o 
  -3   1   2    19176.01    20350.61    335.86 o 
  -2   1   2     1519.86     1582.85     63.79 o 
  -1   1   2     2015.31     1571.28     40.72 o 
   0   1   2       96.75       39.70      2.72 o 
   1   1   2     2015.60     1614.57     44.40 o 
   2   1   2     1519.65     1636.26     70.63 o 
   3   1   2    19175.95    20451.90    352.75 o 
   4   1   2     7743.09     8193.28    251.46 o 
   5   1   2      706.24      772.67     35.40 o 
   6   1   2     2320.64     2365.81     87.81 o 
   7   1   2      263.94      220.05     87.34 o 
   8   1   2      175.82      218.56     54.01 o 
   9   1   2      608.85      705.31     65.59 o 
  10   1   2       47.65       94.83     18.02 o 
  11   1   2       71.16       32.63     17.79 o 
  12   1   2       31.05       82.13     23.64 o 
  13   1   2       33.70       22.13     15.07 o 
  14   1   2       90.98       56.27     26.08 o 
  15   1   2       22.19       45.52     23.39 o 
 -15   2   2       28.45       52.81     22.30 o 
 -14   2   2      366.45      319.18     47.11 o 
 -13   2   2      121.94      154.46     28.70 o 
 -12   2   2      244.67      260.16     36.95 o 
 -11   2   2      898.14      954.29     88.43 o 
 -10   2   2      107.88       83.14     21.08 o 
  -9   2   2      174.64      233.73     42.63 o 
  -8   2   2     1350.93     1161.90     95.89 o 
  -7   2   2     3068.55     2911.43    138.84 o 
  -6   2   2     6660.07     5461.97    333.14 o 
  -5   2   2     3243.63     3269.40    185.91 o 
  -4   2   2     2135.87     2141.38     48.30 o 
  -3   2   2     4077.35     3939.14    111.90 o 
  -2   2   2    33512.65    33103.36    345.89 o 
  -1   2   2    14735.86    14533.14    105.32 o 
   0   2   2     4103.99     4398.75     50.72 o 
   1   2   2    14735.61    14672.65    161.37 o 
   2   2   2    33512.64    33514.74    389.45 o 
   3   2   2     4076.99     3883.40     86.69 o 
   4   2   2     2136.03     2079.41     48.15 o 
   5   2   2     3243.78     3496.34    107.09 o 
   6   2   2     6659.32     5168.57    131.65 o 
   7   2   2     3068.20     2941.97    140.39 o 
   8   2   2     1350.98     1166.78     49.32 o 
   9   2   2      174.63      218.39     35.51 o 
  10   2   2      107.92      147.71     28.83 o 
  11   2   2      898.09      954.80     55.46 o 
  12   2   2      244.63      274.85     35.99 o 
  13   2   2      121.96      129.36     30.63 o 
  14   2   2      366.43      257.56     54.59 o 
  15   2   2       28.46       35.93     16.44 o 
 -15   3   2      408.06      209.38     77.64 o 
 -14   3   2       48.84       56.01     51.15 o 
 -13   3   2       74.23       92.66     23.12 o 
 -12   3   2      475.15      508.89     53.83 o 
 -11   3   2     1312.23     1231.71    113.13 o 
 -10   3   2      341.89      336.66     50.27 o 
  -9   3   2     1036.20     1014.40     71.28 o 
  -8   3   2     1324.84     1491.44     94.45 o 
  -7   3   2     4792.21     5002.52    292.08 o 
  -6   3   2     7342.80     7359.65    126.29 o 
  -5   3   2      241.62      177.92     15.97 o 
  -4   3   2    11567.12    12421.79    244.54 o 
  -3   3   2     3993.41     4095.93     71.22 o 
  -2   3   2    40350.23    40105.93    323.91 o 
  -1   3   2    13069.29    12859.92     68.85 o 
   0   3   2     1209.79      996.74     22.43 o 
   1   3   2    13069.27    13213.28    141.24 o 
   2   3   2    40349.63    39233.32    680.73 o 
   3   3   2     3993.48     4137.14     78.80 o 
   4   3   2    11566.93    12431.52    176.92 o 
   5   3   2      241.56      236.31     27.35 o 
   6   3   2     7342.98     7831.97    208.75 o 
   7   3   2     4792.53     4787.33    128.99 o 
   8   3   2     1324.95     1331.86     58.93 o 
   9   3   2     1036.09      970.30     73.65 o 
  10   3   2      341.96      391.87     59.43 o 
  11   3   2     1312.26     1175.54     65.03 o 
  12   3   2      475.16      425.37     48.25 o 
  13   3   2       74.23       78.02     21.25 o 
  14   3   2       48.83       56.14     19.91 o 
  15   3   2      408.00      271.22     81.84 o 
 -14   4   2       91.54      104.89     36.02 o 
 -13   4   2       89.92       76.60     19.97 o 
 -12   4   2      659.61      766.13     59.48 o 
 -11   4   2      325.23      290.54     57.45 o 
 -10   4   2     1127.11     1090.32    122.93 o 
  -9   4   2     1023.26     1123.45     96.34 o 
  -8   4   2      351.18      318.12     54.09 o 
  -7   4   2      398.93      376.85     60.63 o 
  -6   4   2      360.78      387.04     50.72 o 
  -5   4   2     1203.26     1156.51     87.85 o 
  -4   4   2     1556.94     1448.73    104.68 o 
  -3   4   2     5059.86     5750.09     84.25 o 
  -2   4   2     6499.01     6663.79     90.97 o 
  -1   4   2      622.52      540.52     16.53 o 
   0   4   2    11704.48    12580.02    129.22 o 
   1   4   2      622.44      547.88     14.86 o 
   2   4   2     6499.00     6811.66    105.02 o 
   3   4   2     5059.60     5710.22     99.24 o 
   4   4   2     1557.20     1546.79    115.48 o 
   5   4   2     1203.39     1180.98     66.89 o 
   6   4   2      360.79      458.82     69.97 o 
   7   4   2      398.84      366.51     57.21 o 
   8   4   2      351.14      355.02     52.26 o 
   9   4   2     1023.31     1235.32    140.46 o 
  10   4   2     1127.10     1159.52     70.70 o 
  11   4   2      325.25      302.34     62.23 o 
  12   4   2      659.64      731.82     62.48 o 
  13   4   2       89.90       65.13     20.21 o 
  14   4   2       91.54       72.24     33.32 o 
 -14   5   2      900.32      725.01    158.07 o 
 -13   5   2      117.72      104.42     26.31 o 
 -12   5   2     1379.81     1327.41     91.23 o 
 -11   5   2      440.56      438.58     61.65 o 
 -10   5   2      116.96       96.37     20.61 o 
  -9   5   2      348.63      497.40     58.59 o 
  -8   5   2     1128.07     1264.16     90.90 o 
  -7   5   2     7468.01     7524.25    238.96 o 
  -6   5   2     1772.83     1974.85    109.35 o 
  -5   5   2      666.16      691.42     49.16 o 
  -4   5   2     3454.42     3305.37    125.01 o 
  -3   5   2     2519.38     2209.61     69.84 o 
  -2   5   2      741.03      757.33     29.74 o 
  -1   5   2      526.10      538.62     18.38 o 
   0   5   2        0.66       11.23      6.32 o 
   1   5   2      525.90      585.34     30.06 o 
   2   5   2      741.18      784.16     30.14 o 
   3   5   2     2519.15     2225.52     63.87 o 
   4   5   2     3453.81     3136.60    115.19 o 
   5   5   2      666.16      673.32     53.35 o 
   6   5   2     1772.97     2016.59    199.02 o 
   7   5   2     7468.26     7580.70    262.35 o 
   8   5   2     1128.01     1166.12    184.52 o 
   9   5   2      348.63      431.77     63.72 o 
  10   5   2      117.02      115.08     22.73 o 
  11   5   2      440.59      441.84     65.39 o 
  12   5   2     1379.85     1302.34    137.09 o 
  13   5   2      117.71      138.14     26.38 o 
  14   5   2      900.36      800.23    160.23 o 
 -14   6   2        6.31       52.73     31.99 o 
 -13   6   2      438.27      407.45     59.00 o 
 -12   6   2      221.35      217.71     35.02 o 
 -11   6   2       21.26       47.65     17.66 o 
 -10   6   2     1109.74     1089.18    106.20 o 
  -9   6   2      510.30      730.01     74.12 o 
  -8   6   2      262.94      303.41     48.72 o 
  -7   6   2     1211.64     1245.25     96.46 o 
  -6   6   2     2318.68     2299.57     94.88 o 
  -5   6   2     2571.85     2856.61    121.93 o 
  -4   6   2     5786.50     5841.26    156.86 o 
  -3   6   2     5983.35     6379.07    131.93 o 
  -2   6   2     3770.09     3673.37     92.91 o 
  -1   6   2     8837.23     8569.82    180.97 o 
   0   6   2      100.07      168.54     12.06 o 
   1   6   2     8837.15     8789.78    187.28 o 
   2   6   2     3770.03     3856.82     65.01 o 
   3   6   2     5983.09     6342.12     88.48 o 
   4   6   2     5786.20     5665.57    154.59 o 
   5   6   2     2571.96     2868.10    119.52 o 
   6   6   2     2318.65     2272.69    104.07 o 
   7   6   2     1211.77     1293.55    104.23 o 
   8   6   2      262.96      325.25     50.08 o 
   9   6   2      510.39      642.92     70.18 o 
  10   6   2     1109.88     1099.09    100.00 o 
  11   6   2       21.26       31.13     12.95 o 
  12   6   2      221.34      256.25     33.12 o 
  13   6   2      438.27      353.04     84.56 o 
  14   6   2        6.31       19.00     16.98 o 
 -14   7   2      384.81      245.96     79.24 o 
 -13   7   2       20.16       35.66     16.21 o 
 -12   7   2      411.06      467.95     59.75 o 
 -11   7   2       55.93       89.93     19.70 o 
 -10   7   2     1452.29     1476.91     92.87 o 
  -9   7   2        2.22       18.10     20.63 o 
  -8   7   2     6780.61     6953.70    514.68 o 
  -7   7   2      989.64      959.35    136.92 o 
  -6   7   2     1663.14     1433.30    165.96 o 
  -5   7   2     3566.77     3552.49    141.74 o 
  -4   7   2      602.38      562.38     39.60 o 
  -3   7   2      330.39      267.68     26.09 o 
  -2   7   2      892.50     1047.90     54.93 o 
  -1   7   2     1601.25     1666.21     48.98 o 
   0   7   2     2018.27     1911.26     52.37 o 
   1   7   2     1600.96     1613.55     69.48 o 
   2   7   2      892.53     1061.09     47.91 o 
   3   7   2      330.42      327.29     34.06 o 
   4   7   2      602.62      589.31     40.08 o 
   5   7   2     3566.98     3406.07    106.91 o 
   6   7   2     1663.13     1210.60    115.25 o 
   7   7   2      989.59     1160.31     92.72 o 
   8   7   2     6780.75     7081.75    445.88 o 
   9   7   2        2.21       39.16     12.90 o 
  10   7   2     1452.20     1701.43    101.06 o 
  11   7   2       55.93       64.76     20.09 o 
  12   7   2      411.04      487.59     66.72 o 
  13   7   2       20.15       48.79     15.27 o 
  14   7   2      384.80      375.48     85.41 o 
 -13   8   2       88.18       78.12     18.12 o 
 -12   8   2       17.36       26.56     21.69 o 
 -11   8   2      437.83      509.74     71.29 o 
 -10   8   2     1863.20     1956.77    116.45 o 
  -9   8   2      183.66      261.55     41.06 o 
  -8   8   2      850.05      769.87     92.56 o 
  -7   8   2       34.89       61.87     20.82 o 
  -6   8   2      570.50      577.37     69.59 o 
  -5   8   2     2472.10     2556.80    110.31 o 
  -4   8   2      171.49      162.44     27.08 o 
  -3   8   2     1226.76     1126.83     59.06 o 
  -2   8   2       34.73       63.85     10.88 o 
  -1   8   2       34.47       41.28      8.75 o 
   0   8   2       60.94      116.57     13.11 o 
   1   8   2       34.48       70.64     10.31 o 
   2   8   2       34.73       73.29      9.79 o 
   3   8   2     1226.77     1186.25     56.41 o 
   4   8   2      171.55      175.02     25.26 o 
   5   8   2     2472.02     2494.44     87.79 o 
   6   8   2      570.46      593.33     49.91 o 
   7   8   2       34.91       85.27     18.24 o 
   8   8   2      850.07      822.99     65.52 o 
   9   8   2      183.65      227.98     54.16 o 
  10   8   2     1863.23     1967.91     84.08 o 
  11   8   2      437.82      464.46     58.20 o 
  12   8   2       17.36       40.06     13.16 o 
  13   8   2       88.17      133.78     37.34 o 
 -13   9   2      515.67      404.10     93.37 o 
 -12   9   2      146.11      168.07     54.32 o 
 -11   9   2      214.60      173.39     40.87 o 
 -10   9   2      245.45      199.98     34.74 o 
  -9   9   2      466.59      476.95     63.14 o 
  -8   9   2     1204.60     1285.39    100.73 o 
  -7   9   2     1017.79      985.85     82.75 o 
  -6   9   2      252.73      260.45     35.48 o 
  -5   9   2     4910.79     5028.50    203.40 o 
  -4   9   2      313.59      278.09     28.83 o 
  -3   9   2        2.42       35.43      7.36 o 
  -2   9   2     2392.44     2233.23     68.83 o 
  -1   9   2     4232.80     4056.00    100.00 o 
   0   9   2     2739.51     2623.53     79.62 o 
   1   9   2     4232.60     4411.53    104.32 o 
   2   9   2     2392.55     2265.37     73.77 o 
   3   9   2        2.42       25.91     10.91 o 
   4   9   2      313.64      327.86     31.61 o 
   5   9   2     4910.69     5235.52    197.26 o 
   6   9   2      252.71      271.12     37.40 o 
   7   9   2     1017.74     1021.12     73.45 o 
   8   9   2     1204.52     1187.23     52.36 o 
   9   9   2      466.55      381.62     45.94 o 
  10   9   2      245.46      216.87     36.40 o 
  11   9   2      214.62      214.67     70.17 o 
  12   9   2      146.08      158.54     29.58 o 
  13   9   2      515.68      483.11    105.46 o 
 -12  10   2       40.87       44.06     21.61 o 
 -11  10   2      229.32      251.20     46.53 o 
 -10  10   2       98.88      138.11     30.73 o 
  -9  10   2     1179.33     1303.28     95.21 o 
  -8  10   2      127.27      188.28     31.23 o 
  -7  10   2     1918.76     1974.29    161.00 o 
  -6  10   2     2091.32     2021.77    128.56 o 
  -5  10   2       98.22       99.66     17.56 o 
  -4  10   2      487.27      436.02     48.31 o 
  -3  10   2       70.84       99.94     15.63 o 
  -2  10   2       26.31       28.35     12.37 o 
  -1  10   2     5553.19     5050.59    125.38 o 
   0  10   2     7179.53     7703.34    182.73 o 
   1  10   2     5552.94     5095.10    142.83 o 
   2  10   2       26.33       33.18     13.04 o 
   3  10   2       70.83      111.00     13.57 o 
   4  10   2      487.28      499.38     40.57 o 
   5  10   2       98.19      129.87     29.81 o 
   6  10   2     2091.47     1934.92    113.06 o 
   7  10   2     1918.80     1995.56    120.18 o 
   8  10   2      127.29      147.89     26.77 o 
   9  10   2     1179.34     1275.20    172.47 o 
  10  10   2       98.87      122.56     30.79 o 
  11  10   2      229.31      190.85     75.45 o 
  12  10   2       40.87       64.41     20.40 o 
 -12  11   2      103.96       93.81     34.25 o 
 -11  11   2        9.53       31.94     20.64 o 
 -10  11   2        6.75       12.95     60.81 o 
  -9  11   2       39.81       81.84     43.17 o 
  -8  11   2       16.90       35.06     19.53 o 
  -7  11   2     1164.59     1093.43     90.98 o 
  -6  11   2       44.14       57.22     17.32 o 
  -5  11   2       75.57       67.60     15.88 o 
  -4  11   2       77.99       87.64     20.10 o 
  -3  11   2     1343.98     1313.84     41.82 o 
  -2  11   2      278.39      231.52     31.22 o 
  -1  11   2      368.11      291.91     35.51 o 
   0  11   2        0.61       16.55     11.58 o 
   1  11   2      368.23      381.65     37.97 o 
   2  11   2      278.51      247.47     28.33 o 
   3  11   2     1343.93     1343.21     36.14 o 
   4  11   2       77.99       86.17     17.85 o 
   5  11   2       75.62       64.01     18.44 o 
   6  11   2       44.12       83.31     24.89 o 
   7  11   2     1164.56     1212.06    131.18 o 
   8  11   2       16.90       46.37     30.26 o 
   9  11   2       39.81       62.39     19.32 o 
  10  11   2        6.74       54.01     16.59 o 
  11  11   2        9.52       21.70     21.81 o 
  12  11   2      103.96       58.33     20.52 o 
 -11  12   2       42.38       34.67     50.32 o 
 -10  12   2       42.06       44.89     37.08 o 
  -9  12   2      407.21      412.84     67.59 o 
  -8  12   2      128.78      121.36     33.23 o 
  -7  12   2      212.52      187.84     38.38 o 
  -6  12   2     1052.31      949.51     84.69 o 
  -5  12   2       80.49      123.04     23.58 o 
  -4  12   2      830.73      728.46     43.37 o 
  -3  12   2      555.36      564.26     54.09 o 
  -2  12   2     1174.36     1039.83     54.22 o 
  -1  12   2      870.79      755.68     65.22 o 
   0  12   2     3379.42     3561.44    122.48 o 
   1  12   2      870.82      798.21     60.27 o 
   2  12   2     1174.17     1075.94     29.30 o 
   3  12   2      555.51      566.26     17.28 o 
   4  12   2      830.82      796.81     78.51 o 
   5  12   2       80.46       94.41     24.04 o 
   6  12   2     1052.29      980.74     88.36 o 
   7  12   2      212.52      176.32     31.82 o 
   8  12   2      128.78      184.41     35.93 o 
   9  12   2      407.24      468.36     62.43 o 
  10  12   2       42.06       55.28     17.05 o 
  11  12   2       42.39       40.99     20.68 o 
 -10  13   2       30.86       81.41     26.88 o 
  -9  13   2      108.73      137.87     24.62 o 
  -8  13   2       38.71      102.55     29.49 o 
  -7  13   2      169.87      133.44     31.86 o 
  -6  13   2      204.16      162.99     34.78 o 
  -5  13   2       10.17       31.60     20.15 o 
  -4  13   2      218.16      261.71     38.34 o 
  -3  13   2       97.62       72.58     14.17 o 
  -2  13   2      301.98      312.65     38.57 o 
  -1  13   2      207.80      181.08     26.37 o 
   0  13   2       14.05       39.61     14.59 o 
   1  13   2      207.81      201.38     28.80 o 
   2  13   2      302.00      307.40     40.06 o 
   3  13   2       97.62       80.03     19.18 o 
   4  13   2      218.14      216.43     31.92 o 
   5  13   2       10.16       55.67     25.70 o 
   6  13   2      204.16      168.96     32.43 o 
   7  13   2      169.83      200.99     33.24 o 
   8  13   2       38.69       58.21     28.18 o 
   9  13   2      108.73      127.26     28.44 o 
  10  13   2       30.87       77.98     23.45 o 
  -9  14   2       18.40       42.10     32.63 o 
  -8  14   2      120.39       93.37     22.58 o 
  -7  14   2      580.70      583.34     68.81 o 
  -6  14   2      288.31      287.39     40.76 o 
  -5  14   2      148.55      120.95     32.21 o 
  -4  14   2      122.99      101.23     36.18 o 
  -3  14   2      392.66      321.84     53.86 o 
  -2  14   2       50.23       81.33     23.61 o 
  -1  14   2      119.04      115.43     19.71 o 
   0  14   2       30.49       47.63     26.11 o 
   1  14   2      119.07      147.96     23.27 o 
   2  14   2       50.25       37.52     21.35 o 
   3  14   2      392.80      343.67     48.46 o 
   4  14   2      123.00      111.86     31.80 o 
   5  14   2      148.52      174.17     36.76 o 
   6  14   2      288.29      268.48     47.70 o 
   7  14   2      580.65      475.03     74.56 o 
   8  14   2      120.38      116.07     28.34 o 
   9  14   2       18.39       42.07     16.58 o 
  -8  15   2       85.58       68.83     23.61 o 
  -7  15   2       42.88       43.49     19.30 o 
  -6  15   2       73.30       96.94     32.67 o 
  -5  15   2       21.47       46.98     26.77 o 
  -4  15   2      111.27       94.31     23.35 o 
  -3  15   2        9.53       36.93     13.21 o 
  -2  15   2      213.73      226.26     43.31 o 
  -1  15   2      429.46      466.33     62.91 o 
   0  15   2        1.82       26.03     22.25 o 
   1  15   2      429.43      419.73     58.07 o 
   2  15   2      213.71      220.71     47.21 o 
   3  15   2        9.53       30.93     28.99 o 
   4  15   2      111.26       99.37     26.88 o 
   5  15   2       21.49       17.46     29.49 o 
   6  15   2       73.30      122.88     30.06 o 
   7  15   2       42.86       78.06     18.95 o 
   8  15   2       85.57       69.27     22.47 o 
  -6  16   2       67.96      103.78     25.00 o 
  -5  16   2       37.99       64.81     32.83 o 
  -4  16   2       72.31       69.63     35.99 o 
  -3  16   2      452.54      451.94     87.43 o 
  -2  16   2      108.10      151.77     37.80 o 
  -1  16   2      136.34      101.48     31.28 o 
   0  16   2      903.86     1028.92     78.45 o 
   1  16   2      136.33       93.92     31.01 o 
   2  16   2      108.09       95.54     29.43 o 
   3  16   2      452.49      513.83     91.99 o 
   4  16   2       72.33       87.56     32.70 o 
   5  16   2       38.00       59.32     23.67 o 
   6  16   2       67.97       81.47     30.66 o 
  -5  17   2       58.90       93.35     37.91 o 
  -4  17   2       27.41       70.60     23.75 o 
  -3  17   2       51.50       41.52     21.92 o 
  -2  17   2       65.48       94.73     33.86 o 
  -1  17   2      390.80      419.51     65.08 o 
   0  17   2      214.90      279.58     57.68 o 
   1  17   2      390.83      384.65     87.47 o 
   2  17   2       65.49       69.34     24.82 o 
   3  17   2       51.51       92.35     41.19 o 
   4  17   2       27.40       36.21     23.02 o 
   5  17   2       58.89      127.70     25.48 o 
   0  18   2       24.93       48.75     25.35 o 
   1   0   3      332.74      339.06      5.31 o 
   2   0   3      584.53      547.25     15.09 o 
   3   0   3    11484.81    10906.97    104.92 o 
   4   0   3     3716.48     3252.76     45.64 o 
   5   0   3       47.99       73.70      7.10 o 
   6   0   3      713.07      776.86     46.14 o 
   7   0   3      267.08      397.86     55.78 o 
   8   0   3      223.12      309.41     40.83 o 
   9   0   3      256.36      368.28     52.14 o 
  10   0   3       16.68       39.68     11.53 o 
  11   0   3      528.68      574.77     61.59 o 
  12   0   3        6.81        8.63     14.39 o 
  13   0   3      831.69      894.12    155.61 o 
  14   0   3       38.74       27.60     19.18 o 
  15   0   3       67.04       55.44     22.19 o 
 -15   1   3      260.46      272.47     48.59 o 
 -14   1   3      140.89      146.12     28.79 o 
 -13   1   3     1298.47     1303.89    117.49 o 
 -12   1   3       23.27       35.48     16.19 o 
 -11   1   3      302.60      245.23     40.09 o 
 -10   1   3      538.44      642.29     78.09 o 
  -9   1   3     1459.89     1575.16     78.74 o 
  -8   1   3     2936.47     2922.25    113.18 o 
  -7   1   3     3225.73     2950.30    121.83 o 
  -6   1   3     5682.90     5585.96     86.39 o 
  -5   1   3     1791.64     1726.68     64.34 o 
  -4   1   3     7681.32     7306.62    136.23 o 
  -3   1   3     4145.47     3439.87     96.56 o 
  -2   1   3   119969.79   114971.78   3097.92 o 
  -1   1   3      739.24      800.85     22.51 o 
   0   1   3        7.18        4.16      2.81 o 
   1   1   3      739.34      756.36     22.66 o 
   2   1   3   119970.40   113255.76   2095.97 o 
   3   1   3     4145.00     3400.78    100.06 o 
   4   1   3     7681.19     7624.34    112.64 o 
   5   1   3     1791.45     1786.64     44.69 o 
   6   1   3     5682.94     5649.96    120.75 o 
   7   1   3     3225.94     3376.58    112.78 o 
   8   1   3     2936.39     2984.38    115.63 o 
   9   1   3     1460.12     1483.96     95.92 o 
  10   1   3      538.47      648.67     68.53 o 
  11   1   3      302.67      277.73     41.45 o 
  12   1   3       23.26       60.04     23.69 o 
  13   1   3     1298.50     1123.61    124.39 o 
  14   1   3      140.91       94.21     37.72 o 
  15   1   3      260.46      217.97     57.86 o 
 -15   2   3       65.03       72.53     22.61 o 
 -14   2   3        3.39        9.20     19.38 o 
 -13   2   3       69.24       63.73     17.61 o 
 -12   2   3      140.92      165.83     48.83 o 
 -11   2   3      219.25      272.94     40.23 o 
 -10   2   3      172.30      159.12     32.49 o 
  -9   2   3      479.30      516.02     62.92 o 
  -8   2   3     1131.17     1140.41     69.05 o 
  -7   2   3     1365.64     1230.57     68.03 o 
  -6   2   3     1065.21     1061.39    108.10 o 
  -5   2   3     7267.71     6937.80     95.12 o 
  -4   2   3       26.92       48.99     13.92 o 
  -3   2   3    13849.81    14501.69    348.60 o 
  -2   2   3    71571.70    69716.63   2259.90 o 
  -1   2   3     5714.80     5285.36     75.49 o 
   0   2   3    23953.40    23508.31    307.54 o 
   1   2   3     5714.76     5247.46     74.77 o 
   2   2   3    71571.64    72274.68    968.86 o 
   3   2   3    13850.00    14308.08    137.78 o 
   4   2   3       26.92       34.73      4.61 o 
   5   2   3     7267.66     6966.28    215.38 o 
   6   2   3     1065.17     1316.35    109.23 o 
   7   2   3     1365.82     1304.15     71.71 o 
   8   2   3     1131.13     1137.70     98.25 o 
   9   2   3      479.31      518.52     73.26 o 
  10   2   3      172.31      141.65     44.63 o 
  11   2   3      219.21      254.17     36.55 o 
  12   2   3      140.96      197.83     33.04 o 
  13   2   3       69.25       91.37     26.02 o 
  14   2   3        3.39       26.09     15.55 o 
  15   2   3       65.03       55.81     20.68 o 
 -14   3   3      207.91      121.10     47.38 o 
 -13   3   3      334.59      364.70     44.54 o 
 -12   3   3      159.14      130.31     25.30 o 
 -11   3   3      142.27      136.32     24.57 o 
 -10   3   3      369.10      414.75     42.02 o 
  -9   3   3      362.04      339.80     73.48 o 
  -8   3   3     1502.18     1676.56    186.25 o 
  -7   3   3     6423.64     6341.66    164.04 o 
  -6   3   3    11432.94    11344.47    353.13 o 
  -5   3   3       93.74       89.38     12.16 o 
  -4   3   3     9049.83     9305.33    133.58 o 
  -3   3   3     1199.79     1474.86     78.82 o 
  -2   3   3       32.63       48.64      5.40 o 
  -1   3   3     3964.89     4242.97     66.70 o 
   0   3   3       82.35      136.21      8.75 o 
   1   3   3     3964.87     4186.47    136.18 o 
   2   3   3       32.62       59.00      9.31 o 
   3   3   3     1199.88     1369.08     81.97 o 
   4   3   3     9050.11     9606.39    224.72 o 
   5   3   3       93.69      101.17     23.91 o 
   6   3   3    11432.96    11554.57    225.65 o 
   7   3   3     6423.53     6404.32    227.47 o 
   8   3   3     1502.14     1762.71    104.41 o 
   9   3   3      362.12      351.68     58.33 o 
  10   3   3      369.17      389.77     57.59 o 
  11   3   3      142.33      130.08     32.01 o 
  12   3   3      159.14      186.60     29.89 o 
  13   3   3      334.58      348.57     41.04 o 
  14   3   3      207.96      195.11     42.65 o 
 -14   4   3      161.97      116.47     29.67 o 
 -13   4   3      315.56      283.27     48.84 o 
 -12   4   3      106.66      150.59     36.44 o 
 -11   4   3      370.94      370.64     48.64 o 
 -10   4   3      251.24      340.97     43.76 o 
  -9   4   3     5255.16     5550.30    218.41 o 
  -8   4   3     1874.44     1863.95    120.05 o 
  -7   4   3     6376.14     6066.83    202.07 o 
  -6   4   3     4009.96     3776.99    204.29 o 
  -5   4   3      405.00      422.03     44.95 o 
  -4   4   3       81.89       78.99      8.99 o 
  -3   4   3     3100.10     3192.68     84.49 o 
  -2   4   3    13585.66    14091.56    107.91 o 
  -1   4   3     3203.26     3066.42     41.92 o 
   0   4   3    15388.84    15695.91     80.12 o 
   1   4   3     3203.35     3102.04     52.14 o 
   2   4   3    13585.27    13824.29     88.70 o 
   3   4   3     3099.72     3127.48     95.52 o 
   4   4   3       81.87       89.15     14.95 o 
   5   4   3      404.91      409.26     43.05 o 
   6   4   3     4009.84     3642.23    172.02 o 
   7   4   3     6376.08     6479.07    205.03 o 
   8   4   3     1874.46     1787.01     97.85 o 
   9   4   3     5254.94     5659.32    217.36 o 
  10   4   3      251.27      358.94     66.55 o 
  11   4   3      370.97      366.88     48.29 o 
  12   4   3      106.63      137.13     30.56 o 
  13   4   3      315.53      303.32     54.48 o 
  14   4   3      161.96      154.44     43.30 o 
 -14   5   3      148.85      147.05     24.82 o 
 -13   5   3      269.03      329.05     43.20 o 
 -12   5   3        8.78       46.84     18.14 o 
 -11   5   3       61.82       70.27     21.09 o 
 -10   5   3       37.22       43.13     14.92 o 
  -9   5   3      136.51      121.92     34.43 o 
  -8   5   3      315.90      430.22     62.35 o 
  -7   5   3     2133.73     2103.51    165.11 o 
  -6   5   3     1753.56     1876.99     79.98 o 
  -5   5   3     4971.14     5165.34    138.63 o 
  -4   5   3     4267.32     4005.95    161.20 o 
  -3   5   3    10848.48    11671.81    223.54 o 
  -2   5   3     3436.21     3478.83     93.49 o 
  -1   5   3      596.86      555.33     20.74 o 
   0   5   3     1430.02     1330.23     31.60 o 
   1   5   3      596.87      608.11     20.01 o 
   2   5   3     3436.17     3690.95     76.27 o 
   3   5   3    10848.63    11297.83    135.48 o 
   4   5   3     4267.23     4016.40    144.73 o 
   5   5   3     4971.56     5118.90    168.52 o 
   6   5   3     1753.48     1901.46     95.08 o 
   7   5   3     2133.66     2393.23    159.84 o 
   8   5   3      315.90      420.97     64.55 o 
   9   5   3      136.50      137.32     30.96 o 
  10   5   3       37.24       45.50     16.51 o 
  11   5   3       61.79       65.16     19.52 o 
  12   5   3        8.78       12.11     43.31 o 
  13   5   3      269.03      187.94     34.34 o 
  14   5   3      148.82      128.30     29.81 o 
 -14   6   3      149.46      132.15     37.73 o 
 -13   6   3      272.32      346.16     47.74 o 
 -12   6   3      116.05      137.62     43.82 o 
 -11   6   3       10.28       35.00     30.66 o 
 -10   6   3      617.78      684.57     53.57 o 
  -9   6   3      645.76      663.34     74.51 o 
  -8   6   3      533.83      466.40     60.95 o 
  -7   6   3      473.67      600.87     86.29 o 
  -6   6   3      752.99      755.51     60.44 o 
  -5   6   3     4043.87     4267.67     99.16 o 
  -4   6   3     3713.09     3478.55    127.23 o 
  -3   6   3      521.12      647.25     50.89 o 
  -2   6   3      325.30      534.13     38.20 o 
  -1   6   3     1093.04     1117.31     38.13 o 
   0   6   3       74.65       84.97      6.92 o 
   1   6   3     1093.17     1091.36     40.36 o 
   2   6   3      325.36      394.73     29.56 o 
   3   6   3      521.16      603.03     40.42 o 
   4   6   3     3712.57     3408.83    124.31 o 
   5   6   3     4044.07     4130.29    167.01 o 
   6   6   3      753.01      767.09     69.46 o 
   7   6   3      473.68      483.15     68.57 o 
   8   6   3      533.78      504.70     64.58 o 
   9   6   3      645.70      763.51     94.24 o 
  10   6   3      617.78      749.62     81.11 o 
  11   6   3       10.28       22.94     16.02 o 
  12   6   3      116.03      145.63     34.46 o 
  13   6   3      272.36      354.80     65.70 o 
  14   6   3      149.45      108.16     30.95 o 
 -13   7   3       10.42       21.23     23.93 o 
 -12   7   3      107.75      160.46     23.99 o 
 -11   7   3     1229.64     1361.45    111.15 o 
 -10   7   3      299.51      297.45     42.50 o 
  -9   7   3     1660.47     1355.49    120.82 o 
  -8   7   3     1738.04     2030.00    201.41 o 
  -7   7   3     2369.54     2200.26    214.21 o 
  -6   7   3     1522.61     1632.71    110.73 o 
  -5   7   3     2337.96     2121.28     99.80 o 
  -4   7   3     2328.38     2035.57     80.30 o 
  -3   7   3      574.83      712.40     49.10 o 
  -2   7   3     6393.37     7631.51    165.21 o 
  -1   7   3     2690.88     2397.56     62.25 o 
   0   7   3      125.95      192.12     18.95 o 
   1   7   3     2690.88     2454.08     64.08 o 
   2   7   3     6393.45     7692.33     91.91 o 
   3   7   3      574.84      703.18     45.67 o 
   4   7   3     2328.65     2047.68     84.13 o 
   5   7   3     2338.10     2062.30    150.58 o 
   6   7   3     1522.62     1656.02     96.31 o 
   7   7   3     2369.40     2751.74    170.68 o 
   8   7   3     1738.02     2227.57    124.30 o 
   9   7   3     1660.48     1586.58    112.27 o 
  10   7   3      299.51      350.49     55.79 o 
  11   7   3     1229.62     1276.70     71.31 o 
  12   7   3      107.74      142.00     37.74 o 
  13   7   3       10.42       17.49      9.80 o 
 -13   8   3      311.89      348.99     77.26 o 
 -12   8   3       11.24       39.25     25.45 o 
 -11   8   3      132.73      123.93     23.90 o 
 -10   8   3     1051.37     1018.71    102.16 o 
  -9   8   3     2017.75     2005.99     99.64 o 
  -8   8   3      565.11      637.47     66.63 o 
  -7   8   3     1731.52     1647.05    163.61 o 
  -6   8   3      397.18      319.23     47.87 o 
  -5   8   3     4441.79     4348.74    194.50 o 
  -4   8   3      737.95      743.98     92.50 o 
  -3   8   3      274.07      239.44     26.53 o 
  -2   8   3     2142.79     2567.84     84.11 o 
  -1   8   3     5274.72     5217.43     84.74 o 
   0   8   3      623.87      754.45     45.44 o 
   1   8   3     5274.63     5351.81     85.92 o 
   2   8   3     2142.87     2499.87     81.83 o 
   3   8   3      274.08      285.75     25.96 o 
   4   8   3      738.06      715.13     52.65 o 
   5   8   3     4441.84     4348.26    141.31 o 
   6   8   3      397.11      409.61     60.41 o 
   7   8   3     1731.70     1954.02     99.79 o 
   8   8   3      565.08      591.15     72.04 o 
   9   8   3     2017.77     2175.24    139.26 o 
  10   8   3     1051.48     1091.88    104.32 o 
  11   8   3      132.74      170.35     36.22 o 
  12   8   3       11.24       27.11     21.39 o 
  13   8   3      311.91      343.26    109.83 o 
 -13   9   3       29.40       21.71     17.90 o 
 -12   9   3       76.80       75.68     15.52 o 
 -11   9   3      288.05      281.23     46.58 o 
 -10   9   3      335.14      381.85     50.20 o 
  -9   9   3      287.98      321.19     48.57 o 
  -8   9   3      294.52      367.41     51.60 o 
  -7   9   3      344.18      367.17     53.71 o 
  -6   9   3      786.77      692.21     85.24 o 
  -5   9   3      990.30     1070.99     82.58 o 
  -4   9   3     2352.80     2231.71     76.18 o 
  -3   9   3      713.47      696.51     58.22 o 
  -2   9   3      432.72      458.66     36.56 o 
  -1   9   3     1356.15     1257.63     43.29 o 
   0   9   3     1073.85     1275.21     51.88 o 
   1   9   3     1356.22     1321.66     56.01 o 
   2   9   3      432.67      436.22     33.61 o 
   3   9   3      713.40      628.46     44.82 o 
   4   9   3     2352.89     2479.10     92.64 o 
   5   9   3      990.42     1110.02     63.10 o 
   6   9   3      786.73      738.88     51.84 o 
   7   9   3      344.17      408.13     39.17 o 
   8   9   3      294.48      394.87     97.56 o 
   9   9   3      287.99      305.55     41.56 o 
  10   9   3      335.19      313.20     70.62 o 
  11   9   3      288.06      287.53     45.79 o 
  12   9   3       76.79       88.39     21.87 o 
  13   9   3       29.41       22.72     22.67 o 
 -12  10   3       57.58       39.39     24.64 o 
 -11  10   3      189.62      195.89     38.93 o 
 -10  10   3      133.56      115.73     32.77 o 
  -9  10   3      256.09      258.16     54.66 o 
  -8  10   3      430.24      279.28     48.44 o 
  -7  10   3      815.20      780.18    110.71 o 
  -6  10   3     3274.05     3400.68    229.29 o 
  -5  10   3      780.61      682.86     57.40 o 
  -4  10   3      188.40      201.03     38.18 o 
  -3  10   3      232.92      241.90     28.65 o 
  -2  10   3      548.43      605.23     57.88 o 
  -1  10   3      418.09      429.27     38.26 o 
   0  10   3        3.82       45.48     14.20 o 
   1  10   3      418.11      441.16     40.23 o 
   2  10   3      548.29      579.15     44.48 o 
   3  10   3      232.89      229.01     18.30 o 
   4  10   3      188.40      184.13     22.25 o 
   5  10   3      780.50      725.66     51.11 o 
   6  10   3     3273.94     3401.18    155.65 o 
   7  10   3      815.15      791.33     99.40 o 
   8  10   3      430.21      441.88     65.32 o 
   9  10   3      256.09      449.99     66.83 o 
  10  10   3      133.54      160.01     45.01 o 
  11  10   3      189.64      222.94     44.13 o 
  12  10   3       57.58       37.49     35.46 o 
 -12  11   3      126.95      157.25     60.66 o 
 -11  11   3       48.93      118.59     32.01 o 
 -10  11   3        0.29       14.37     20.05 o 
  -9  11   3      231.04      269.68     60.41 o 
  -8  11   3      393.84      366.37     41.38 o 
  -7  11   3       97.52       95.00     20.51 o 
  -6  11   3     1574.26     1709.09    102.41 o 
  -5  11   3     1281.88     1256.92     51.90 o 
  -4  11   3      108.02      175.88     28.69 o 
  -3  11   3     1856.48     1892.62    141.89 o 
  -2  11   3     1943.94     2049.35     81.43 o 
  -1  11   3     1900.79     1789.20     90.46 o 
   0  11   3     1572.16     1638.50     58.33 o 
   1  11   3     1900.92     1806.81     44.07 o 
   2  11   3     1943.95     1928.21     47.58 o 
   3  11   3     1856.53     1839.78     72.65 o 
   4  11   3      108.01      172.03     26.87 o 
   5  11   3     1281.72     1416.04     62.62 o 
   6  11   3     1574.32     1630.31    134.50 o 
   7  11   3       97.52       28.39     37.42 o 
   8  11   3      393.87      406.02     80.28 o 
   9  11   3      231.05      281.08     38.92 o 
  10  11   3        0.29       40.15     29.81 o 
  11  11   3       48.91       61.21     22.84 o 
  12  11   3      126.97       82.77     29.16 o 
 -11  12   3       54.25       73.79     30.12 o 
 -10  12   3       14.65       35.63     27.89 o 
  -9  12   3       88.56      114.56     32.81 o 
  -8  12   3      104.10       91.02     27.87 o 
  -7  12   3       90.68      130.23     30.32 o 
  -6  12   3      104.74      146.60     34.00 o 
  -5  12   3       30.99       51.64     13.90 o 
  -4  12   3        3.84       23.44     11.83 o 
  -3  12   3     1426.43     1491.34     65.65 o 
  -2  12   3     2513.23     2533.31    125.56 o 
  -1  12   3      562.33      551.11     44.08 o 
   0  12   3        1.58       27.34     21.01 o 
   1  12   3      562.35      605.26     38.68 o 
   2  12   3     2513.31     2764.09    118.94 o 
   3  12   3     1426.53     1441.43     62.58 o 
   4  12   3        3.84       37.38     21.82 o 
   5  12   3       30.99       61.44     28.66 o 
   6  12   3      104.75      124.24     24.53 o 
   7  12   3       90.69      105.60     34.77 o 
   8  12   3      104.11      101.65     26.27 o 
   9  12   3       88.59      102.12     25.59 o 
  10  12   3       14.65       52.63     18.67 o 
  11  12   3       54.25       57.06     21.90 o 
 -10  13   3        5.20       26.52     17.22 o 
  -9  13   3       23.39       45.11     24.04 o 
  -8  13   3       40.46       55.88     21.65 o 
  -7  13   3      587.26      559.16     72.69 o 
  -6  13   3      182.97      160.11     33.89 o 
  -5  13   3       71.53      124.51     33.04 o 
  -4  13   3     1860.65     1807.48    152.50 o 
  -3  13   3      336.62      304.36     35.99 o 
  -2  13   3       15.07       23.20     12.47 o 
  -1  13   3      352.97      366.09     38.93 o 
   0  13   3      254.84      286.87     29.44 o 
   1  13   3      352.98      301.54     36.20 o 
   2  13   3       15.09       35.38     13.01 o 
   3  13   3      336.64      300.73     41.53 o 
   4  13   3     1860.57     1941.82    108.36 o 
   5  13   3       71.51       95.91     24.07 o 
   6  13   3      182.98      232.74     38.74 o 
   7  13   3      587.28      587.34     80.94 o 
   8  13   3       40.45       87.87     17.95 o 
   9  13   3       23.39       13.77     34.10 o 
  10  13   3        5.20       74.77     24.35 o 
  -9  14   3      194.57      210.86     40.86 o 
  -8  14   3       50.68       65.25     27.47 o 
  -7  14   3       11.88       30.39     21.34 o 
  -6  14   3      575.77      527.88     92.97 o 
  -5  14   3       77.26       90.70     30.32 o 
  -4  14   3      341.32      316.37     46.85 o 
  -3  14   3      447.95      436.13     70.83 o 
  -2  14   3       25.36       55.15     19.82 o 
  -1  14   3      193.12      175.34     27.17 o 
   0  14   3      983.66      982.89    104.09 o 
   1  14   3      193.14      236.70     38.42 o 
   2  14   3       25.36       44.03     18.07 o 
   3  14   3      447.92      432.42     62.58 o 
   4  14   3      341.32      363.75     58.22 o 
   5  14   3       77.24       98.38     27.75 o 
   6  14   3      575.78      552.53     69.83 o 
   7  14   3       11.88       42.26     22.83 o 
   8  14   3       50.67       70.53     19.63 o 
   9  14   3      194.54      157.64     56.54 o 
  -8  15   3      114.48      104.15     30.16 o 
  -7  15   3      118.65      174.86     33.51 o 
  -6  15   3       62.63       97.58     35.83 o 
  -5  15   3        9.70       51.11     17.76 o 
  -4  15   3      211.69      155.08     30.15 o 
  -3  15   3       16.58       56.19     25.51 o 
  -2  15   3      222.04      144.34     33.30 o 
  -1  15   3       15.15       28.36     16.73 o 
   0  15   3      101.92       99.74     24.24 o 
   1  15   3       15.14       34.55     16.68 o 
   2  15   3      222.05      270.03     47.20 o 
   3  15   3       16.58       17.60     34.69 o 
   4  15   3      211.69      182.65     46.87 o 
   5  15   3        9.70       26.47     14.68 o 
   6  15   3       62.62      105.11     26.40 o 
   7  15   3      118.62      106.27     26.86 o 
   8  15   3      114.51       96.71     18.78 o 
  -6  16   3       36.88       43.74     19.13 o 
  -5  16   3      130.90      152.39     42.91 o 
  -4  16   3       14.09       69.60     23.49 o 
  -3  16   3      266.43      182.23     40.45 o 
  -2  16   3       90.00      158.14     45.24 o 
  -1  16   3       51.99      125.09     31.12 o 
   0  16   3        0.03       59.64     18.94 o 
   1  16   3       51.98       75.11     29.20 o 
   2  16   3       89.98      100.81     33.03 o 
   3  16   3      266.44      355.92     77.92 o 
   4  16   3       14.10       56.49     21.36 o 
   5  16   3      130.92      112.24     38.39 o 
   6  16   3       36.89       82.65     39.99 o 
  -4  17   3        8.93       43.99     21.39 o 
  -3  17   3       16.42       55.77     24.27 o 
  -2  17   3       89.44       88.76     28.74 o 
  -1  17   3      149.74      179.90     43.17 o 
   0  17   3      168.38      130.83     37.74 o 
   1  17   3      149.73      149.10     35.29 o 
   2  17   3       89.39       99.28     24.58 o 
   3  17   3       16.43       88.09     33.90 o 
   4  17   3        8.92       52.48     23.16 o 
   0   0   4    14919.85    15686.92    193.59 o 
   1   0   4     2143.20     2479.38     35.69 o 
   2   0   4     4682.64     4678.06     69.28 o 
   3   0   4    86272.91    83083.52   1439.55 o 
   4   0   4     6515.11     6585.96     88.63 o 
   5   0   4    14313.08    13438.01    159.43 o 
   6   0   4     1478.33     1365.23     68.64 o 
   7   0   4    16211.61    16877.89    359.47 o 
   8   0   4     4716.58     4666.45    130.42 o 
   9   0   4       61.46       31.38     11.91 o 
  10   0   4       57.48       74.56     17.82 o 
  11   0   4      564.94      686.63     62.08 o 
  12   0   4       92.02       72.70     27.89 o 
  13   0   4      214.76      282.15     47.02 o 
  14   0   4      725.08      629.78    149.56 o 
  15   0   4        7.95       44.79     24.78 o 
 -15   1   4        3.04       42.34     22.94 o 
 -14   1   4       22.43       54.11     28.26 o 
 -13   1   4      344.27      369.39     43.49 o 
 -12   1   4        0.15      -15.69     39.84 o 
 -11   1   4        9.71       72.08     18.05 o 
 -10   1   4       62.39      110.12     28.37 o 
  -9   1   4      639.80      782.31     88.26 o 
  -8   1   4      715.20      903.88     77.27 o 
  -7   1   4      294.49      301.48     86.68 o 
  -6   1   4      683.86      902.48     93.72 o 
  -5   1   4      348.18      400.90     26.06 o 
  -4   1   4     3196.69     2778.88    133.39 o 
  -3   1   4    12415.52    12152.78    165.98 o 
  -2   1   4    13739.80    13840.45    148.29 o 
  -1   1   4     6301.82     6740.64    104.47 o 
   0   1   4      100.54       62.76      5.89 o 
   1   1   4     6301.79     6807.64    157.07 o 
   2   1   4    13739.87    13847.37     95.01 o 
   3   1   4    12415.39    12646.35    492.52 o 
   4   1   4     3196.94     2943.87    140.51 o 
   5   1   4      348.20      415.66     24.46 o 
   6   1   4      683.89      861.81     88.73 o 
   7   1   4      294.47      270.60     93.26 o 
   8   1   4      715.23      883.05     78.98 o 
   9   1   4      639.78      736.63    130.42 o 
  10   1   4       62.40       57.92     13.85 o 
  11   1   4        9.71       36.20     10.76 o 
  12   1   4        0.15       42.33     17.04 o 
  13   1   4      344.27      390.71     60.05 o 
  14   1   4       22.43       58.40     24.58 o 
  15   1   4        3.04       25.56     14.29 o 
 -15   2   4       99.01       81.99     24.87 o 
 -14   2   4      443.04      448.98     66.49 o 
 -13   2   4      257.82      299.45     48.40 o 
 -12   2   4       15.27       65.64     16.92 o 
 -11   2   4      574.89      544.68     54.41 o 
 -10   2   4     2166.18     2351.85    161.80 o 
  -9   2   4      230.19      320.00     50.59 o 
  -8   2   4     2241.89     2294.08    110.86 o 
  -7   2   4     5129.51     4946.04    320.31 o 
  -6   2   4     5496.21     5286.41     92.17 o 
  -5   2   4    11860.35    11447.32    244.50 o 
  -4   2   4     1026.55     1091.94     45.38 o 
  -3   2   4    32619.52    33581.65    218.10 o 
  -2   2   4    72890.41    67725.73    518.52 o 
  -1   2   4    62732.80    61259.03    384.42 o 
   0   2   4    22224.12    22417.44    148.63 o 
   1   2   4    62732.76    62738.36    685.82 o 
   2   2   4    72890.98    67968.07   1204.56 o 
   3   2   4    32620.11    34008.44    300.01 o 
   4   2   4     1026.34     1098.28     45.06 o 
   5   2   4    11860.35    11277.32    306.41 o 
   6   2   4     5496.50     5720.98    175.12 o 
   7   2   4     5129.51     5015.09    167.22 o 
   8   2   4     2241.84     2199.91    100.32 o 
   9   2   4      230.17      327.51     56.63 o 
  10   2   4     2166.01     2230.67    123.38 o 
  11   2   4      574.80      563.58     56.84 o 
  12   2   4       15.28       38.22     15.30 o 
  13   2   4      257.81      243.22     42.27 o 
  14   2   4      443.09      322.40     45.59 o 
  15   2   4       99.01       85.40     41.57 o 
 -14   3   4      974.93      792.15     86.73 o 
 -13   3   4      316.59      279.53     42.64 o 
 -12   3   4       30.04       31.63     17.83 o 
 -11   3   4      118.94      124.42     21.46 o 
 -10   3   4      578.68      691.21     59.39 o 
  -9   3   4     2206.52     2200.97    146.46 o 
  -8   3   4     2644.45     2976.50    141.66 o 
  -7   3   4      874.37      803.09     59.17 o 
  -6   3   4     4970.53     4787.92     84.42 o 
  -5   3   4      879.47      817.92     39.61 o 
  -4   3   4     1978.34     2109.15    150.35 o 
  -3   3   4     2124.78     2472.88     61.83 o 
  -2   3   4    10615.96     9730.06    144.40 o 
  -1   3   4    35602.98    36329.50    328.36 o 
   0   3   4     4802.69     4309.91     56.42 o 
   1   3   4    35602.88    37728.46    283.06 o 
   2   3   4    10615.68     9901.20     70.40 o 
   3   3   4     2125.09     2460.70     97.01 o 
   4   3   4     1978.47     2168.98    140.61 o 
   5   3   4      879.38      835.15     45.42 o 
   6   3   4     4970.60     5343.14    279.25 o 
   7   3   4      874.38      904.48     69.78 o 
   8   3   4     2644.43     2872.76    188.45 o 
   9   3   4     2206.45     2155.71     83.22 o 
  10   3   4      578.63      753.05     81.67 o 
  11   3   4      118.96      109.29     31.74 o 
  12   3   4       30.03       26.22     16.88 o 
  13   3   4      316.58      290.41     41.56 o 
  14   3   4      974.91      739.18    108.67 o 
 -14   4   4      256.23      276.86     64.21 o 
 -13   4   4      132.69      177.75     37.87 o 
 -12   4   4      299.01      332.45     49.00 o 
 -11   4   4      521.49      455.11     91.34 o 
 -10   4   4      339.36      384.72     46.61 o 
  -9   4   4     3597.05     3744.30    149.24 o 
  -8   4   4      707.12      650.89     84.35 o 
  -7   4   4      398.71      594.18    147.90 o 
  -6   4   4     1572.25     1266.58     79.92 o 
  -5   4   4     1348.35     1267.11     59.83 o 
  -4   4   4      418.31      544.76     37.98 o 
  -3   4   4     1227.79     1371.27     55.14 o 
  -2   4   4      278.83      252.64     44.58 o 
  -1   4   4     2866.75     2284.48     36.78 o 
   0   4   4     9647.80    10892.48    130.62 o 
   1   4   4     2866.78     2294.67     40.52 o 
   2   4   4      278.80      265.15     39.20 o 
   3   4   4     1228.15     1359.81     45.88 o 
   4   4   4      418.25      471.94     30.12 o 
   5   4   4     1348.34     1188.02    112.35 o 
   6   4   4     1572.20     1441.63    164.38 o 
   7   4   4      398.73      576.61    151.25 o 
   8   4   4      707.12      689.83     81.87 o 
   9   4   4     3597.05     4012.24    159.43 o 
  10   4   4      339.33      401.56     49.22 o 
  11   4   4      521.51      478.15     61.80 o 
  12   4   4      298.98      354.89     52.24 o 
  13   4   4      132.69      151.23     41.39 o 
  14   4   4      256.23      260.16     38.37 o 
 -14   5   4      299.52      254.39     47.69 o 
 -13   5   4      138.35      139.21     31.81 o 
 -12   5   4      844.44      887.72     86.10 o 
 -11   5   4      166.22      220.70     30.68 o 
 -10   5   4      164.70      185.67     29.65 o 
  -9   5   4      951.35      872.45     78.72 o 
  -8   5   4     1223.04     1435.03    114.43 o 
  -7   5   4      100.66       96.59     21.71 o 
  -6   5   4     3350.60     3284.14    113.84 o 
  -5   5   4     2021.29     1833.44     71.87 o 
  -4   5   4     2295.83     2251.95     89.68 o 
  -3   5   4      284.62      254.61     17.82 o 
  -2   5   4     2924.70     2878.01     77.21 o 
  -1   5   4      238.48      212.78     11.83 o 
   0   5   4     1144.60      932.54     24.77 o 
   1   5   4      238.52      249.28     14.02 o 
   2   5   4     2924.73     2925.61     89.09 o 
   3   5   4      284.74      254.65     14.03 o 
   4   5   4     2295.98     2347.06    115.27 o 
   5   5   4     2020.91     1841.25     82.19 o 
   6   5   4     3350.70     3200.26    163.87 o 
   7   5   4      100.60      130.86     27.68 o 
   8   5   4     1222.91     1510.08     85.20 o 
   9   5   4      951.38      782.05     65.67 o 
  10   5   4      164.68      218.75     32.49 o 
  11   5   4      166.26      212.75     36.99 o 
  12   5   4      844.46      769.40     83.81 o 
  13   5   4      138.38      109.67     23.49 o 
  14   5   4      299.50      246.87     39.89 o 
 -14   6   4        6.26       49.42     13.30 o 
 -13   6   4       77.16      101.33     23.26 o 
 -12   6   4      341.44      385.93     56.02 o 
 -11   6   4       58.13       50.07     20.78 o 
 -10   6   4     1048.19     1120.28    102.05 o 
  -9   6   4      212.43      258.52     39.63 o 
  -8   6   4       15.15       43.98     15.72 o 
  -7   6   4     1153.52     1248.64     89.71 o 
  -6   6   4     3841.78     3699.00    108.73 o 
  -5   6   4     3769.63     3485.06    102.23 o 
  -4   6   4     1251.48     1334.48     79.32 o 
  -3   6   4     5100.89     6524.21    151.97 o 
  -2   6   4      414.12      680.65     37.28 o 
  -1   6   4     2842.18     2747.64     65.00 o 
   0   6   4    24604.06    24636.94    312.73 o 
   1   6   4     2842.06     2707.96     60.08 o 
   2   6   4      414.10      643.83     51.89 o 
   3   6   4     5101.02     6384.07     95.52 o 
   4   6   4     1251.56     1230.84     75.32 o 
   5   6   4     3769.73     3720.84    133.38 o 
   6   6   4     3842.03     3605.86    119.00 o 
   7   6   4     1153.45     1230.14    181.87 o 
   8   6   4       15.16       30.38     11.71 o 
   9   6   4      212.43      219.75     45.51 o 
  10   6   4     1048.21     1094.88     80.37 o 
  11   6   4       58.13       86.58     18.89 o 
  12   6   4      341.46      374.17     49.97 o 
  13   6   4       77.17       84.51     26.12 o 
  14   6   4        6.26       28.30     14.81 o 
 -13   7   4      247.17      249.16     54.25 o 
 -12   7   4       13.50       33.33     48.33 o 
 -11   7   4        9.95       21.48     27.45 o 
 -10   7   4     1456.09     1478.33    127.40 o 
  -9   7   4      676.79      734.99     72.07 o 
  -8   7   4     1364.85     1324.86     69.07 o 
  -7   7   4     1284.53     1187.95     67.51 o 
  -6   7   4     4503.77     4109.21    160.21 o 
  -5   7   4     7170.55     7421.16    272.47 o 
  -4   7   4      458.31      643.78     41.85 o 
  -3   7   4      669.84      690.41     53.00 o 
  -2   7   4     1038.35      881.82     60.60 o 
  -1   7   4      289.46      309.16     26.85 o 
   0   7   4     3107.63     3153.51     82.99 o 
   1   7   4      289.53      328.44     24.46 o 
   2   7   4     1038.31      921.16     69.33 o 
   3   7   4      669.80      762.46     49.63 o 
   4   7   4      458.32      665.22     39.60 o 
   5   7   4     7169.99     7717.59    242.32 o 
   6   7   4     4503.80     4462.39    206.47 o 
   7   7   4     1284.62     1324.48    104.78 o 
   8   7   4     1364.76     1462.16     69.29 o 
   9   7   4      676.73      786.72     51.30 o 
  10   7   4     1456.18     1282.42    122.75 o 
  11   7   4        9.94       24.59     14.01 o 
  12   7   4       13.50       18.62     18.40 o 
  13   7   4      247.22      243.02     53.62 o 
 -13   8   4      135.50       73.83     40.09 o 
 -12   8   4      325.59      279.46     40.65 o 
 -11   8   4        9.27        5.97     14.92 o 
 -10   8   4      988.72      955.41    107.48 o 
  -9   8   4      556.83      421.14     58.01 o 
  -8   8   4      802.62      635.45     68.93 o 
  -7   8   4      988.25     1084.07     64.25 o 
  -6   8   4      249.48      231.89     35.12 o 
  -5   8   4      838.84      766.03     84.60 o 
  -4   8   4     1410.93     1597.43     50.50 o 
  -3   8   4      247.50      283.85     34.71 o 
  -2   8   4      276.43      297.78     28.87 o 
  -1   8   4      611.90      656.75     32.17 o 
   0   8   4     2515.94     2822.86     90.73 o 
   1   8   4      612.07      591.89     30.92 o 
   2   8   4      276.48      276.76     23.93 o 
   3   8   4      247.40      219.37     31.45 o 
   4   8   4     1410.87     1737.14     60.74 o 
   5   8   4      838.82      833.22     60.93 o 
   6   8   4      249.48      353.33     54.38 o 
   7   8   4      988.21     1128.50     51.21 o 
   8   8   4      802.57      754.17     57.73 o 
   9   8   4      556.78      571.55     69.63 o 
  10   8   4      988.70      979.85    100.60 o 
  11   8   4        9.27       18.23     17.04 o 
  12   8   4      325.60      371.21     71.41 o 
  13   8   4      135.50      103.52     33.07 o 
 -13   9   4      277.13      277.28     67.15 o 
 -12   9   4      161.96      137.30     27.44 o 
 -11   9   4       62.68       75.52     29.01 o 
 -10   9   4        3.18       24.15     14.70 o 
  -9   9   4      143.22       82.29     46.05 o 
  -8   9   4     2237.92     2264.55    250.01 o 
  -7   9   4       40.33       47.18     47.87 o 
  -6   9   4     2012.19     1650.31    221.39 o 
  -5   9   4     2022.00     2135.40    101.52 o 
  -4   9   4     4071.12     4011.19    115.35 o 
  -3   9   4      818.02      791.45     68.18 o 
  -2   9   4     7993.61     7971.27    166.19 o 
  -1   9   4     1418.68     1499.39     48.83 o 
   0   9   4     2499.98     2595.73     78.80 o 
   1   9   4     1418.62     1432.63     51.48 o 
   2   9   4     7993.48     8095.73    166.59 o 
   3   9   4      818.08      819.86     84.62 o 
   4   9   4     4070.75     4060.06    123.61 o 
   5   9   4     2022.06     1979.97     77.33 o 
   6   9   4     2012.30     2076.95    124.80 o 
   7   9   4       40.33      117.48     27.88 o 
   8   9   4     2238.12     2460.01    140.35 o 
   9   9   4      143.17      146.35     28.19 o 
  10   9   4        3.18       23.01     29.12 o 
  11   9   4       62.67       53.99     27.61 o 
  12   9   4      161.96      153.24     36.09 o 
  13   9   4      277.11      259.48     44.29 o 
 -12  10   4      539.25      374.62    153.53 o 
 -11  10   4       96.75       85.75     22.32 o 
 -10  10   4     1350.66     1371.87    177.02 o 
  -9  10   4      415.94      344.28     56.50 o 
  -8  10   4     1094.89     1065.00     63.29 o 
  -7  10   4      396.33      482.59     46.71 o 
  -6  10   4     2085.09     2285.94    159.39 o 
  -5  10   4     1242.73     1064.26     96.98 o 
  -4  10   4      295.40      289.43     41.71 o 
  -3  10   4     2738.59     2641.69    145.15 o 
  -2  10   4     1999.17     1963.77     70.97 o 
  -1  10   4     1788.23     1978.67     77.98 o 
   0  10   4     3530.25     3940.43    115.57 o 
   1  10   4     1788.28     1898.81     79.25 o 
   2  10   4     1998.99     2129.11     66.53 o 
   3  10   4     2738.70     2964.51    132.62 o 
   4  10   4      295.37      321.27     43.42 o 
   5  10   4     1242.74     1186.49     64.78 o 
   6  10   4     2085.15     2402.97    220.24 o 
   7  10   4      396.35      345.11     40.12 o 
   8  10   4     1094.86     1088.10     99.60 o 
   9  10   4      415.94      472.82     67.65 o 
  10  10   4     1350.63     1023.58    182.78 o 
  11  10   4       96.73       97.28     46.93 o 
  12  10   4      539.23      370.74    128.51 o 
 -11  11   4      160.95      178.01     42.72 o 
 -10  11   4      131.26      131.12     29.67 o 
  -9  11   4       11.71       36.99     19.50 o 
  -8  11   4      179.74      182.84     33.16 o 
  -7  11   4      958.70      920.69     42.35 o 
  -6  11   4      388.21      505.85     74.24 o 
  -5  11   4      180.04      228.02     29.64 o 
  -4  11   4       50.90       75.70     17.39 o 
  -3  11   4      322.78      368.57     42.90 o 
  -2  11   4      562.25      562.28     52.89 o 
  -1  11   4     6293.28     6308.74    159.99 o 
   0  11   4     1693.36     1697.19     79.19 o 
   1  11   4     6293.31     6475.59    161.10 o 
   2  11   4      562.27      551.07     36.10 o 
   3  11   4      322.78      282.18     44.87 o 
   4  11   4       50.91       94.82     26.62 o 
   5  11   4      180.07      187.64     28.63 o 
   6  11   4      388.20      503.00     78.98 o 
   7  11   4      958.72      951.25    116.12 o 
   8  11   4      179.78      183.39     38.14 o 
   9  11   4       11.70       27.75     20.19 o 
  10  11   4      131.28      142.56     37.09 o 
  11  11   4      160.95      127.89     36.07 o 
 -11  12   4      131.98       89.76     26.30 o 
 -10  12   4      336.11      332.52     79.66 o 
  -9  12   4      461.35      378.91     56.28 o 
  -8  12   4      122.72      128.21     35.28 o 
  -7  12   4      847.69      870.67     89.73 o 
  -6  12   4      356.34      391.83     42.03 o 
  -5  12   4       10.08       64.46     17.09 o 
  -4  12   4      189.50      210.37     26.84 o 
  -3  12   4     2691.49     2598.86    125.25 o 
  -2  12   4      644.75      774.52     74.53 o 
  -1  12   4     3926.62     4244.48    212.35 o 
   0  12   4     1843.21     1849.49     95.11 o 
   1  12   4     3926.75     3994.04    157.56 o 
   2  12   4      644.83      699.75     61.16 o 
   3  12   4     2691.30     2745.34    126.79 o 
   4  12   4      189.56      256.30     50.96 o 
   5  12   4       10.06       36.86     17.72 o 
   6  12   4      356.31      455.98     53.64 o 
   7  12   4      847.69      921.24    100.33 o 
   8  12   4      122.73      101.10     27.58 o 
   9  12   4      461.32      397.65     67.52 o 
  10  12   4      336.10      323.33     62.28 o 
  11  12   4      131.96       77.11     30.98 o 
 -10  13   4       83.04       75.25     27.06 o 
  -9  13   4      103.33       88.09     22.95 o 
  -8  13   4      795.33      726.32     83.52 o 
  -7  13   4      124.39      155.68     38.10 o 
  -6  13   4      113.36      169.05     36.23 o 
  -5  13   4      101.54       91.31     22.04 o 
  -4  13   4      653.39      539.53     56.14 o 
  -3  13   4      139.99      160.14     23.00 o 
  -2  13   4      656.28      646.93     61.93 o 
  -1  13   4     2002.34     1957.75    106.26 o 
   0  13   4      409.44      385.17     34.03 o 
   1  13   4     2002.35     2026.15    115.24 o 
   2  13   4      656.33      607.00     64.88 o 
   3  13   4      139.99      158.01     27.44 o 
   4  13   4      653.45      552.04     66.72 o 
   5  13   4      101.56       95.73     25.40 o 
   6  13   4      113.35       97.28     32.54 o 
   7  13   4      124.39      137.59     27.77 o 
   8  13   4      795.30      687.09     91.99 o 
   9  13   4      103.32      119.98     24.08 o 
  10  13   4       83.04       78.84     20.21 o 
  -9  14   4      103.05      113.37     26.53 o 
  -8  14   4       24.95       14.81     19.17 o 
  -7  14   4      329.73      349.30     51.32 o 
  -6  14   4      344.41      346.56     58.75 o 
  -5  14   4       62.13       92.96     24.22 o 
  -4  14   4      307.40      304.55     46.78 o 
  -3  14   4      573.43      562.53     74.00 o 
  -2  14   4        6.98       40.80     18.21 o 
  -1  14   4       18.30       32.69     17.73 o 
   0  14   4       45.57       49.68     18.27 o 
   1  14   4       18.30       36.75     17.40 o 
   2  14   4        6.99       22.75     14.22 o 
   3  14   4      573.31      486.07     74.74 o 
   4  14   4      307.41      264.05     52.12 o 
   5  14   4       62.15      100.80     26.85 o 
   6  14   4      344.39      398.81     52.15 o 
   7  14   4      329.79      374.47     47.34 o 
   8  14   4       24.94       76.68     24.69 o 
   9  14   4      103.06      103.06     26.61 o 
  -8  15   4        0.53       36.94     21.44 o 
  -7  15   4      109.14      162.23     41.73 o 
  -6  15   4       49.82      103.94     28.47 o 
  -5  15   4      115.92       73.73     22.59 o 
  -4  15   4      232.38      174.75     40.25 o 
  -3  15   4      152.83      164.67     34.65 o 
  -2  15   4      707.98      679.90     94.72 o 
  -1  15   4      246.05      251.36     40.93 o 
   0  15   4      208.82      183.93     34.70 o 
   1  15   4      245.95      235.06     39.93 o 
   2  15   4      707.98      736.47     99.44 o 
   3  15   4      152.84       83.63     44.24 o 
   4  15   4      232.36      222.07     41.05 o 
   5  15   4      115.92       97.09     32.47 o 
   6  15   4       49.82       97.49     21.48 o 
   7  15   4      109.15       97.43     23.53 o 
   8  15   4        0.53       28.96     15.53 o 
  -6  16   4       86.61       63.87     23.99 o 
  -5  16   4      194.57      188.06     37.69 o 
  -4  16   4       18.60       52.16     15.27 o 
  -3  16   4      972.34      847.61    170.46 o 
  -2  16   4      560.88      486.72     80.24 o 
  -1  16   4       97.73       93.37     33.52 o 
   0  16   4      188.68      175.46     48.05 o 
   1  16   4       97.75      115.36     23.30 o 
   2  16   4      560.82      641.30     90.90 o 
   3  16   4      972.39      909.39    139.54 o 
   4  16   4       18.62       32.53     34.25 o 
   5  16   4      194.56      194.13     64.00 o 
   6  16   4       86.58       72.08     29.92 o 
  -4  17   4        6.67       39.82     25.70 o 
  -3  17   4       18.72       56.29     44.56 o 
  -2  17   4      106.34       81.17     33.82 o 
  -1  17   4      248.88      258.71     52.15 o 
   0  17   4      341.88      346.22    101.23 o 
   1  17   4      248.93      176.37     40.17 o 
   2  17   4      106.33      114.37     34.76 o 
   3  17   4       18.72       51.52     22.08 o 
   4  17   4        6.67       43.65     16.09 o 
   1   0   5       46.64       89.84      9.05 o 
   2   0   5     2035.94     1760.30     43.13 o 
   3   0   5     9361.38     9235.26     76.79 o 
   4   0   5       88.55      130.87     11.58 o 
   5   0   5      145.86      180.09     18.58 o 
   6   0   5      682.19      617.29     44.15 o 
   7   0   5     2414.23     2702.77    133.82 o 
   8   0   5      171.36      186.65     29.23 o 
   9   0   5     1428.22     1398.43     78.18 o 
  10   0   5     1106.50     1363.73     68.56 o 
  11   0   5      290.25      336.57     36.19 o 
  12   0   5      359.04      328.54     37.63 o 
  13   0   5      235.58      147.18     40.86 o 
  14   0   5      647.68      512.71     96.12 o 
  15   0   5       67.11       44.06     22.94 o 
 -15   1   5      291.32      298.92     58.95 o 
 -14   1   5       56.25       60.02     32.61 o 
 -13   1   5      496.26      573.86     65.82 o 
 -12   1   5      315.84      287.71     44.62 o 
 -11   1   5      492.48      497.29     61.98 o 
 -10   1   5      693.95      778.05     97.54 o 
  -9   1   5     4143.71     4064.10    304.78 o 
  -8   1   5     1190.76     1423.41     56.97 o 
  -7   1   5     6583.01     6197.63    172.09 o 
  -6   1   5     6990.11     6700.53    117.35 o 
  -5   1   5      688.88      665.89     50.26 o 
  -4   1   5     7327.80     6825.74     98.06 o 
  -3   1   5    45039.51    45003.93    401.14 o 
  -2   1   5    32835.28    33137.39    219.35 o 
  -1   1   5    29971.48    30146.01    359.61 o 
   0   1   5     1602.57     1475.20     48.99 o 
   1   1   5    29971.73    29263.70    523.41 o 
   2   1   5    32834.93    33107.81    618.37 o 
   3   1   5    45038.49    45835.11    498.54 o 
   4   1   5     7327.34     6818.51    125.56 o 
   5   1   5      688.75      655.71     38.58 o 
   6   1   5     6989.95     7005.30    150.80 o 
   7   1   5     6582.72     6376.93    163.44 o 
   8   1   5     1190.66     1477.23     56.15 o 
   9   1   5     4143.88     4432.89    187.44 o 
  10   1   5      693.91      652.62     61.38 o 
  11   1   5      492.39      472.39     50.10 o 
  12   1   5      315.88      239.64     37.12 o 
  13   1   5      496.23      524.99     71.33 o 
  14   1   5       56.28       43.19     20.15 o 
  15   1   5      291.35      254.77     67.12 o 
 -15   2   5       12.70       47.76     17.78 o 
 -14   2   5      374.44      336.45     65.47 o 
 -13   2   5      190.27      234.19     42.89 o 
 -12   2   5      148.07      184.71     60.04 o 
 -11   2   5        4.43       22.66     12.50 o 
 -10   2   5     1459.24     1493.31     70.07 o 
  -9   2   5      270.54      307.34     49.87 o 
  -8   2   5     1372.29     1347.50     89.13 o 
  -7   2   5     1447.35     1448.59    208.85 o 
  -6   2   5      270.03      239.97     48.47 o 
  -5   2   5     3387.81     3258.61    100.61 o 
  -4   2   5      408.23      442.61     20.73 o 
  -3   2   5     3013.97     2978.93     99.73 o 
  -2   2   5     4408.70     4841.11    123.08 o 
  -1   2   5      365.05      402.29     45.36 o 
   0   2   5    42138.29    44368.72    283.03 o 
   1   2   5      365.06      395.89     27.80 o 
   2   2   5     4408.62     4622.30     82.51 o 
   3   2   5     3013.71     2717.73     63.72 o 
   4   2   5      408.21      444.95     26.84 o 
   5   2   5     3388.16     3265.85    112.43 o 
   6   2   5      270.00      258.13     38.01 o 
   7   2   5     1447.31     1464.49    253.18 o 
   8   2   5     1372.27     1256.07     60.57 o 
   9   2   5      270.55      226.80     42.07 o 
  10   2   5     1459.26     1411.64     56.84 o 
  11   2   5        4.44       23.32     14.84 o 
  12   2   5      148.07      182.10     38.38 o 
  13   2   5      190.26      266.23     55.40 o 
  14   2   5      374.42      410.26     81.19 o 
  15   2   5       12.70       35.10     24.78 o 
 -14   3   5      513.97      438.75     73.89 o 
 -13   3   5      153.77      145.73     32.65 o 
 -12   3   5      259.97      289.29     54.91 o 
 -11   3   5      327.86      294.84     38.06 o 
 -10   3   5      142.79      214.22     37.12 o 
  -9   3   5      374.06      302.55     65.76 o 
  -8   3   5      851.82     1057.93    109.11 o 
  -7   3   5     2026.13     2169.77    189.09 o 
  -6   3   5      504.77      680.44     58.99 o 
  -5   3   5      441.00      616.60     45.50 o 
  -4   3   5     6935.84     6639.66    180.71 o 
  -3   3   5     8932.53     8569.64     60.05 o 
  -2   3   5     6821.66     6509.05    133.61 o 
  -1   3   5     1939.12     1834.86     40.79 o 
   0   3   5      696.08      735.27     20.65 o 
   1   3   5     1939.16     1919.46     58.41 o 
   2   3   5     6821.56     6313.17     91.16 o 
   3   3   5     8932.92     8644.57     80.92 o 
   4   3   5     6935.95     6394.62    127.76 o 
   5   3   5      441.07      583.16     47.38 o 
   6   3   5      504.75      758.28     70.71 o 
   7   3   5     2026.39     1980.45    187.13 o 
   8   3   5      851.94      853.83     83.88 o 
   9   3   5      373.98      409.32     63.19 o 
  10   3   5      142.80      167.50     27.29 o 
  11   3   5      327.87      307.70     36.36 o 
  12   3   5      260.00      287.93     58.04 o 
  13   3   5      153.76      180.70     33.67 o 
  14   3   5      513.99      446.55     71.02 o 
 -14   4   5       23.11       32.90     13.65 o 
 -13   4   5      387.55      290.14     56.00 o 
 -12   4   5      114.69      134.26     27.02 o 
 -11   4   5      174.75      157.81     26.60 o 
 -10   4   5      334.29      350.68     44.96 o 
  -9   4   5     3184.37     3242.80    143.32 o 
  -8   4   5      712.28      752.74     91.57 o 
  -7   4   5     2078.34     2039.90     94.18 o 
  -6   4   5     1344.87     1307.78     58.31 o 
  -5   4   5     3008.15     2556.37    104.73 o 
  -4   4   5      369.26      336.71     25.64 o 
  -3   4   5     5297.53     5402.89    121.42 o 
  -2   4   5     3018.10     2724.51     42.04 o 
  -1   4   5      518.82      537.79     20.79 o 
   0   4   5    49545.37    51331.39    284.68 o 
   1   4   5      518.98      473.22     38.32 o 
   2   4   5     3018.24     2742.01     41.10 o 
   3   4   5     5297.59     5578.41     98.82 o 
   4   4   5      369.34      357.39     27.12 o 
   5   4   5     3007.90     2705.50    114.31 o 
   6   4   5     1344.67     1445.47    122.94 o 
   7   4   5     2078.16     1965.48    102.40 o 
   8   4   5      712.25      649.85     73.93 o 
   9   4   5     3184.30     3389.21    137.32 o 
  10   4   5      334.36      335.30     46.03 o 
  11   4   5      174.80      168.45     28.89 o 
  12   4   5      114.73      112.34     26.37 o 
  13   4   5      387.55      372.08     64.83 o 
  14   4   5       23.12       11.33     24.06 o 
 -14   5   5       81.20       94.22     18.79 o 
 -13   5   5       21.95       23.96     20.52 o 
 -12   5   5      236.58      221.93     48.47 o 
 -11   5   5      790.40      820.87    106.19 o 
 -10   5   5      462.92      519.14     51.21 o 
  -9   5   5      622.27      578.47     62.66 o 
  -8   5   5     1591.66     1757.94    223.29 o 
  -7   5   5      413.67      502.18     80.24 o 
  -6   5   5     2939.83     2962.60    123.24 o 
  -5   5   5     2779.79     2972.27    177.68 o 
  -4   5   5     4976.98     5215.41    120.74 o 
  -3   5   5       77.53       68.92      9.73 o 
  -2   5   5     1276.67     1250.22     46.58 o 
  -1   5   5     1313.25     1278.62     44.69 o 
   0   5   5     1043.05     1053.28     38.34 o 
   1   5   5     1313.16     1288.85     57.85 o 
   2   5   5     1276.74     1288.56     53.28 o 
   3   5   5       77.52       79.54     10.76 o 
   4   5   5     4976.85     5136.37    125.19 o 
   5   5   5     2779.67     2911.80    192.88 o 
   6   5   5     2940.00     2933.08    141.61 o 
   7   5   5      413.74      434.77     86.76 o 
   8   5   5     1591.76     1982.43    193.05 o 
   9   5   5      622.26      531.25     56.24 o 
  10   5   5      462.93      452.45     55.61 o 
  11   5   5      790.49      852.99     75.51 o 
  12   5   5      236.58      230.62     38.90 o 
  13   5   5       21.96       39.69     15.72 o 
  14   5   5       81.22       58.03     21.98 o 
 -14   6   5      103.06      112.36     21.65 o 
 -13   6   5       88.20       80.41     19.53 o 
 -12   6   5      447.31      515.39     56.84 o 
 -11   6   5      152.12      131.55     24.34 o 
 -10   6   5      553.13      586.93     62.99 o 
  -9   6   5      315.78      362.26     68.24 o 
  -8   6   5      404.47      412.43     62.14 o 
  -7   6   5     2102.12     1910.57     80.81 o 
  -6   6   5      549.96      561.74     54.55 o 
  -5   6   5      146.49      212.77     30.40 o 
  -4   6   5      631.24      735.66     63.31 o 
  -3   6   5     4186.49     4221.80    163.17 o 
  -2   6   5      293.86      282.05     24.49 o 
  -1   6   5     7339.54     6984.88     72.82 o 
   0   6   5       53.62       39.31      6.03 o 
   1   6   5     7339.82     7109.34     94.28 o 
   2   6   5      293.90      329.95     34.73 o 
   3   6   5     4186.35     4183.12    143.97 o 
   4   6   5      631.39      680.32     55.96 o 
   5   6   5      146.53      179.04     31.33 o 
   6   6   5      549.99      567.45     61.96 o 
   7   6   5     2102.08     2006.22    124.68 o 
   8   6   5      404.48      396.46     61.75 o 
   9   6   5      315.78      375.98     49.78 o 
  10   6   5      553.11      515.59     69.83 o 
  11   6   5      152.09      184.39     32.00 o 
  12   6   5      447.34      454.33    106.73 o 
  13   6   5       88.18       92.00     33.51 o 
  14   6   5      103.06      145.52     30.82 o 
 -13   7   5       11.13       51.87     16.30 o 
 -12   7   5      228.50      261.58     43.37 o 
 -11   7   5      492.72      457.90     49.36 o 
 -10   7   5      115.72      112.32     55.04 o 
  -9   7   5      229.60      183.12     37.54 o 
  -8   7   5      934.89      925.41    103.81 o 
  -7   7   5      746.97      940.71     87.73 o 
  -6   7   5      413.25      363.26     68.58 o 
  -5   7   5     3936.35     3839.94    179.03 o 
  -4   7   5     1993.15     2102.11     85.51 o 
  -3   7   5      502.85      485.52     41.25 o 
  -2   7   5      253.82      360.80     33.79 o 
  -1   7   5     8021.74     7906.13    100.49 o 
   0   7   5      136.09      169.26     15.64 o 
   1   7   5     8021.72     8002.42     92.15 o 
   2   7   5      253.78      382.29     40.54 o 
   3   7   5      502.86      483.37     60.50 o 
   4   7   5     1993.01     2130.37     83.27 o 
   5   7   5     3936.52     3685.45    340.08 o 
   6   7   5      413.24      422.10    113.64 o 
   7   7   5      746.88      943.27    119.32 o 
   8   7   5      934.94      873.64     77.64 o 
   9   7   5      229.63      255.61     38.71 o 
  10   7   5      115.74      106.91     23.40 o 
  11   7   5      492.68      532.88     66.08 o 
  12   7   5      228.50      208.49     29.28 o 
  13   7   5       11.13       67.76     28.37 o 
 -13   8   5      427.44      310.53     70.11 o 
 -12   8   5      442.47      410.51     62.08 o 
 -11   8   5      118.16      103.36     24.27 o 
 -10   8   5      914.62      864.06    102.56 o 
  -9   8   5      516.91      468.85     56.24 o 
  -8   8   5     1126.60     1085.45     60.60 o 
  -7   8   5     1323.07     1294.82    171.62 o 
  -6   8   5     1654.20     1755.71     61.52 o 
  -5   8   5     1497.79     1423.02    115.02 o 
  -4   8   5      807.49      729.39     67.04 o 
  -3   8   5      961.66     1052.37     73.29 o 
  -2   8   5     1524.91     1626.33     58.17 o 
  -1   8   5     2106.99     2111.89     82.27 o 
   0   8   5     1039.64      943.37     41.47 o 
   1   8   5     2106.93     2260.14     83.53 o 
   2   8   5     1524.97     1633.19     81.27 o 
   3   8   5      961.47     1012.43     74.19 o 
   4   8   5      807.52      707.49     53.58 o 
   5   8   5     1497.81     1558.47    100.57 o 
   6   8   5     1653.98     1711.01    110.36 o 
   7   8   5     1323.05     1406.73    203.67 o 
   8   8   5     1126.63     1034.66     59.78 o 
   9   8   5      516.95      572.70     60.95 o 
  10   8   5      914.52     1038.56     50.46 o 
  11   8   5      118.18      114.41     33.93 o 
  12   8   5      442.43      457.71     70.45 o 
  13   8   5      427.41      403.56    101.32 o 
 -13   9   5      228.86      341.55     91.44 o 
 -12   9   5       71.37       99.09     19.02 o 
 -11   9   5      422.40      422.49     72.30 o 
 -10   9   5       66.14       71.29     30.50 o 
  -9   9   5      490.15      518.87     56.03 o 
  -8   9   5      942.82     1103.40     93.82 o 
  -7   9   5      550.74      593.79     70.35 o 
  -6   9   5      592.74      677.53     45.15 o 
  -5   9   5     3895.49     3809.66    119.54 o 
  -4   9   5      999.18     1200.76    103.35 o 
  -3   9   5       70.90       80.16     20.80 o 
  -2   9   5     6190.34     5922.46    127.89 o 
  -1   9   5     1850.53     1736.53     60.36 o 
   0   9   5     2336.99     2273.74     74.28 o 
   1   9   5     1850.68     1727.04     59.24 o 
   2   9   5     6190.35     6506.81    170.90 o 
   3   9   5       70.92       87.12     22.74 o 
   4   9   5      999.24      986.70     98.19 o 
   5   9   5     3895.51     3938.00    119.67 o 
   6   9   5      592.71      752.49     54.33 o 
   7   9   5      550.68      537.86     56.15 o 
   8   9   5      942.79     1039.98     82.58 o 
   9   9   5      490.08      507.00     60.80 o 
  10   9   5       66.14       77.96     38.23 o 
  11   9   5      422.38      378.45     83.81 o 
  12   9   5       71.38      124.78     39.63 o 
  13   9   5      228.85      253.38     73.85 o 
 -12  10   5       54.33       83.94     90.08 o 
 -11  10   5      103.41      115.98     86.31 o 
 -10  10   5       82.30       49.52     25.04 o 
  -9  10   5       19.82       29.34     18.56 o 
  -8  10   5      265.34      224.22     66.60 o 
  -7  10   5     1298.10     1173.10    176.36 o 
  -6  10   5     2171.21     2226.30    120.63 o 
  -5  10   5     2021.94     1997.09    154.02 o 
  -4  10   5     2950.03     3012.27    132.76 o 
  -3  10   5     2921.47     2884.79    104.72 o 
  -2  10   5      376.04      407.98     44.86 o 
  -1  10   5     1964.07     1876.93     77.28 o 
   0  10   5     1588.97     1828.58     74.96 o 
   1  10   5     1963.95     1950.49     67.47 o 
   2  10   5      376.07      377.48     46.22 o 
   3  10   5     2921.52     2867.29    108.20 o 
   4  10   5     2949.89     3160.46    123.28 o 
   5  10   5     2021.84     1860.20    229.77 o 
   6  10   5     2171.29     2231.49    174.11 o 
   7  10   5     1298.17     1381.30    157.84 o 
   8  10   5      265.36      299.72     82.50 o 
   9  10   5       19.82       44.83     22.94 o 
  10  10   5       82.27       94.58     28.70 o 
  11  10   5      103.40      155.14     82.99 o 
  12  10   5       54.34       16.96     24.86 o 
 -11  11   5      397.07      346.41     87.66 o 
 -10  11   5        1.18       43.12     18.52 o 
  -9  11   5      294.82      285.44     58.62 o 
  -8  11   5      154.12      215.21     28.82 o 
  -7  11   5      118.68      143.20     27.18 o 
  -6  11   5      408.57      431.20     43.28 o 
  -5  11   5      453.05      485.78     41.78 o 
  -4  11   5     1187.55     1134.05     74.06 o 
  -3  11   5      284.31      400.28     48.29 o 
  -2  11   5     1856.30     1899.95     76.90 o 
  -1  11   5     1301.23     1273.90     74.18 o 
   0  11   5     2191.39     2062.33    119.75 o 
   1  11   5     1301.28     1308.50     57.21 o 
   2  11   5     1856.08     2017.65     71.58 o 
   3  11   5      284.36      324.55     48.26 o 
   4  11   5     1187.68     1157.85    102.50 o 
   5  11   5      453.02      483.19     47.74 o 
   6  11   5      408.61      403.34     50.75 o 
   7  11   5      118.74      147.35     33.31 o 
   8  11   5      154.14      141.26     35.56 o 
   9  11   5      294.86      252.73     62.42 o 
  10  11   5        1.18       52.32     39.24 o 
  11  11   5      397.12      361.17     98.67 o 
 -11  12   5       16.70       17.27     24.62 o 
 -10  12   5       50.32       92.44     33.27 o 
  -9  12   5      379.52      301.98     53.51 o 
  -8  12   5       19.91       65.37     28.14 o 
  -7  12   5      383.89      350.42     45.85 o 
  -6  12   5      561.51      620.53     51.99 o 
  -5  12   5      144.11      115.14     20.79 o 
  -4  12   5      340.24      295.24     37.92 o 
  -3  12   5       39.37       67.28     17.87 o 
  -2  12   5      254.44      269.56     37.28 o 
  -1  12   5      903.87      854.37     71.96 o 
   0  12   5       59.87       52.23     13.20 o 
   1  12   5      903.90      726.60     62.24 o 
   2  12   5      254.43      244.11     34.57 o 
   3  12   5       39.39      127.69     27.49 o 
   4  12   5      340.24      309.42     44.83 o 
   5  12   5      144.11      158.11     24.05 o 
   6  12   5      561.59      573.09     61.78 o 
   7  12   5      383.85      385.13     65.33 o 
   8  12   5       19.90       51.71     18.19 o 
   9  12   5      379.54      328.69     57.84 o 
  10  12   5       50.31       80.77     22.62 o 
  11  12   5       16.71       48.84     22.01 o 
 -10  13   5      102.04       86.32     25.03 o 
  -9  13   5      130.27      124.20     32.73 o 
  -8  13   5     1116.47     1191.27    119.23 o 
  -7  13   5       98.17       59.09     20.36 o 
  -6  13   5      705.34      722.06     81.03 o 
  -5  13   5      189.43      214.36     29.23 o 
  -4  13   5       77.17      122.68     28.29 o 
  -3  13   5      510.13      449.23     44.20 o 
  -2  13   5      348.22      355.24     46.04 o 
  -1  13   5     1927.11     1909.82    114.85 o 
   0  13   5     1761.94     1853.87    115.32 o 
   1  13   5     1927.19     1991.75    115.71 o 
   2  13   5      348.20      299.69     34.73 o 
   3  13   5      510.11      491.48     63.34 o 
   4  13   5       77.14       89.05     24.31 o 
   5  13   5      189.37      143.92     24.34 o 
   6  13   5      705.38      643.42     90.32 o 
   7  13   5       98.16      110.99     27.53 o 
   8  13   5     1116.41     1212.86     89.21 o 
   9  13   5      130.28       95.90     27.27 o 
  10  13   5      102.04       67.13     21.51 o 
  -9  14   5      285.95      332.16     62.16 o 
  -8  14   5      161.49      160.99     35.01 o 
  -7  14   5       30.14       67.15     22.13 o 
  -6  14   5       77.22      111.70     30.24 o 
  -5  14   5      196.26      186.86     36.85 o 
  -4  14   5      384.67      308.51     50.17 o 
  -3  14   5      201.98      153.10     29.33 o 
  -2  14   5      206.04      205.25     29.62 o 
  -1  14   5      177.88      185.13     25.14 o 
   0  14   5      939.10     1053.85     93.18 o 
   1  14   5      177.89      155.40     24.80 o 
   2  14   5      206.02      189.03     31.47 o 
   3  14   5      202.05      174.57     32.12 o 
   4  14   5      384.66      355.32     48.13 o 
   5  14   5      196.28      224.66     35.34 o 
   6  14   5       77.24       98.51     30.59 o 
   7  14   5       30.13       46.10     32.23 o 
   8  14   5      161.49      155.66     27.87 o 
   9  14   5      285.94      301.63     60.26 o 
  -8  15   5      379.74      331.09     71.65 o 
  -7  15   5       15.55       26.96     21.28 o 
  -6  15   5      252.75      220.71     44.46 o 
  -5  15   5      147.97      141.74     28.77 o 
  -4  15   5       15.35       44.36     17.42 o 
  -3  15   5      172.42      115.36     31.86 o 
  -2  15   5       54.48       81.29     24.75 o 
  -1  15   5      568.72      540.24     80.51 o 
   0  15   5      627.24      528.13     72.51 o 
   1  15   5      568.80      541.90     69.85 o 
   2  15   5       54.47       75.00     22.54 o 
   3  15   5      172.44      146.21     53.67 o 
   4  15   5       15.35       34.26     33.18 o 
   5  15   5      147.98      114.18     41.57 o 
   6  15   5      252.78      211.39     49.65 o 
   7  15   5       15.55       22.08     16.14 o 
   8  15   5      379.72      271.72     83.84 o 
  -6  16   5       24.93       38.68     22.56 o 
  -5  16   5      248.49      173.73     33.79 o 
  -4  16   5       87.27       77.07     23.01 o 
  -3  16   5       15.51       69.17     25.43 o 
  -2  16   5      290.19      224.34     96.00 o 
  -1  16   5      101.16      199.21     52.43 o 
   0  16   5      375.75      391.60     61.04 o 
   1  16   5      101.17      119.62     28.81 o 
   2  16   5      290.16      279.66     45.94 o 
   3  16   5       15.50       65.17     26.21 o 
   4  16   5       87.25      169.53     46.33 o 
   5  16   5      248.48      179.46     48.97 o 
   6  16   5       24.94       33.24     21.90 o 
  -4  17   5       61.10       78.61     27.79 o 
  -3  17   5        9.77       34.45     20.16 o 
  -2  17   5      351.61      341.13     81.29 o 
  -1  17   5      226.82      140.56     47.39 o 
   0  17   5       13.38       33.11     33.17 o 
   1  17   5      226.81      174.34     42.53 o 
   2  17   5      351.62      316.57     85.15 o 
   3  17   5        9.76       64.85     39.84 o 
   4  17   5       61.11       89.87     35.48 o 
   0   0   6   313845.13   285393.69   8069.92 o 
   1   0   6    31261.11    31680.89    373.11 o 
   2   0   6    19332.51    19250.48    184.36 o 
   3   0   6     1389.92     1423.82     36.38 o 
   4   0   6    21010.83    22093.99    311.51 o 
   5   0   6     3171.52     2992.28     84.89 o 
   6   0   6       11.09       17.75      8.51 o 
   7   0   6     7437.08     7332.89    163.80 o 
   8   0   6     3071.78     3266.65    101.07 o 
   9   0   6     1172.58     1296.90     73.99 o 
  10   0   6        0.01       18.51     16.81 o 
  11   0   6       95.68       98.46     25.61 o 
  12   0   6       46.41       43.29     15.55 o 
  13   0   6      226.96      295.46     47.27 o 
  14   0   6      334.16      359.36     67.03 o 
  15   0   6       77.99      133.99     59.45 o 
 -15   1   6       73.52       83.06     26.63 o 
 -14   1   6      148.35      141.71     28.71 o 
 -13   1   6      108.20      174.81     24.81 o 
 -12   1   6       55.06       87.35     21.81 o 
 -11   1   6       55.34       32.26     13.74 o 
 -10   1   6      106.70      137.28     45.59 o 
  -9   1   6     1738.91     1460.91    524.96 o 
  -8   1   6      116.58      135.22     30.31 o 
  -7   1   6     2241.62     2291.56    286.86 o 
  -6   1   6      109.77      166.67     53.10 o 
  -5   1   6     2363.10     2536.50     80.65 o 
  -4   1   6     2044.65     1990.76    187.57 o 
  -3   1   6    15690.60    15653.85    366.12 o 
  -2   1   6     5986.63     6801.30    113.53 o 
  -1   1   6      524.14      466.23     28.29 o 
   0   1   6     2328.94     1775.97     44.01 o 
   1   1   6      524.11      449.16     28.19 o 
   2   1   6     5986.83     6588.03    102.65 o 
   3   1   6    15690.83    15805.41    227.82 o 
   4   1   6     2044.62     2090.40    137.63 o 
   5   1   6     2362.83     2378.36     73.97 o 
   6   1   6      109.77      130.82     62.33 o 
   7   1   6     2241.78     2307.21    249.81 o 
   8   1   6      116.60      145.49     24.21 o 
   9   1   6     1739.02     1417.22    510.63 o 
  10   1   6      106.69      190.09     31.15 o 
  11   1   6       55.37       33.73     17.07 o 
  12   1   6       55.06       68.93     17.55 o 
  13   1   6      108.18      196.64     32.91 o 
  14   1   6      148.35      164.67     38.20 o 
  15   1   6       73.50      112.85     30.03 o 
 -14   2   6        7.22       41.83     19.82 o 
 -13   2   6      407.96      460.63     48.83 o 
 -12   2   6      277.19      325.44     44.61 o 
 -11   2   6      469.81      437.99     41.56 o 
 -10   2   6      398.95      412.63     44.00 o 
  -9   2   6      809.81      921.82     88.29 o 
  -8   2   6      934.55      824.49     91.11 o 
  -7   2   6     1768.17     1593.82     79.78 o 
  -6   2   6     2044.19     2304.95     94.32 o 
  -5   2   6      609.43      480.76     37.20 o 
  -4   2   6     7395.64     7183.43     81.35 o 
  -3   2   6     1190.78     1127.46     28.80 o 
  -2   2   6      994.47      912.95     39.92 o 
  -1   2   6     8050.19     6962.88    189.09 o 
   0   2   6      200.51      207.19     13.28 o 
   1   2   6     8050.63     7024.16    109.96 o 
   2   2   6      994.44      859.51     28.09 o 
   3   2   6     1190.94     1080.06     33.17 o 
   4   2   6     7395.74     6598.47     96.68 o 
   5   2   6      609.44      457.66     38.73 o 
   6   2   6     2044.01     2282.73    167.09 o 
   7   2   6     1768.24     1790.20     89.95 o 
   8   2   6      934.57      895.22    102.36 o 
   9   2   6      809.82      856.26     88.20 o 
  10   2   6      398.91      412.50     65.03 o 
  11   2   6      469.86      500.93     62.10 o 
  12   2   6      277.21      391.82     57.87 o 
  13   2   6      407.87      410.69     46.56 o 
  14   2   6        7.22       64.49     18.88 o 
 -14   3   6      168.11      208.09     34.33 o 
 -13   3   6       96.41      126.81     35.51 o 
 -12   3   6        2.10        9.35     16.97 o 
 -11   3   6      106.05      168.72     23.21 o 
 -10   3   6       95.38       88.76     33.21 o 
  -9   3   6      344.54      356.83     83.13 o 
  -8   3   6      599.62      754.88     88.23 o 
  -7   3   6     2586.22     2507.51    118.61 o 
  -6   3   6     7826.25     7669.33    249.42 o 
  -5   3   6       17.99       19.85      6.11 o 
  -4   3   6     1281.23     1381.99     44.34 o 
  -3   3   6      409.88      430.45     29.82 o 
  -2   3   6     1521.02     1286.62     35.41 o 
  -1   3   6      454.43      394.97     18.14 o 
   0   3   6     5074.66     4394.90     70.15 o 
   1   3   6      454.42      365.12     17.92 o 
   2   3   6     1521.19     1245.38     36.18 o 
   3   3   6      409.91      412.97     37.71 o 
   4   3   6     1281.00     1375.03     47.15 o 
   5   3   6       17.96       22.01     10.16 o 
   6   3   6     7826.27     8273.28    210.67 o 
   7   3   6     2586.00     2518.43    113.91 o 
   8   3   6      599.56      765.74     89.76 o 
   9   3   6      344.63      296.87     56.55 o 
  10   3   6       95.38      133.90     25.21 o 
  11   3   6      106.05      115.98     36.75 o 
  12   3   6        2.10       25.50     21.59 o 
  13   3   6       96.39      103.38     26.54 o 
  14   3   6      168.14      159.48     31.56 o 
 -14   4   6      246.12      268.11     44.43 o 
 -13   4   6       40.00       70.69     17.22 o 
 -12   4   6       95.24      107.17     26.48 o 
 -11   4   6       47.33       23.57     36.06 o 
 -10   4   6      444.50      388.78     65.25 o 
  -9   4   6      336.59      302.00     48.14 o 
  -8   4   6       67.14      119.31     27.72 o 
  -7   4   6     2035.72     1887.67     92.29 o 
  -6   4   6      154.13      151.98     20.69 o 
  -5   4   6      660.79      676.21     53.85 o 
  -4   4   6     1387.44     1013.59     49.78 o 
  -3   4   6     2494.07     2350.11     69.19 o 
  -2   4   6     2199.41     2222.21     50.22 o 
  -1   4   6     7300.69     6987.16    202.41 o 
   0   4   6     5286.43     4914.87     61.43 o 
   1   4   6     7300.71     6929.16    158.66 o 
   2   4   6     2199.40     2251.41     49.64 o 
   3   4   6     2493.94     2354.12     77.78 o 
   4   4   6     1387.32      955.00     52.29 o 
   5   4   6      660.75      657.22     53.45 o 
   6   4   6      154.08      146.81     24.10 o 
   7   4   6     2035.79     2014.89    167.19 o 
   8   4   6       67.12      168.77     25.10 o 
   9   4   6      336.61      311.43     47.95 o 
  10   4   6      444.52      441.84     49.91 o 
  11   4   6       47.35       34.68      9.83 o 
  12   4   6       95.23      106.23     29.57 o 
  13   4   6       39.98       41.72     16.83 o 
  14   4   6      246.11      207.81     40.72 o 
 -14   5   6      221.74      178.98     44.50 o 
 -13   5   6      178.31      273.12     47.09 o 
 -12   5   6      107.21      147.49     25.64 o 
 -11   5   6     1958.96     1782.42    198.87 o 
 -10   5   6      134.01      127.24     23.39 o 
  -9   5   6     1291.67     1541.89     69.80 o 
  -8   5   6     2147.56     2296.49    144.16 o 
  -7   5   6     2206.33     2233.34     99.34 o 
  -6   5   6     2559.28     2698.25    113.68 o 
  -5   5   6     2257.03     2006.92    115.87 o 
  -4   5   6     5531.32     5122.53     92.19 o 
  -3   5   6     7716.21     8286.55    147.61 o 
  -2   5   6     4184.50     3896.87    153.50 o 
  -1   5   6      279.18      355.37     25.01 o 
   0   5   6       53.06       55.36      5.96 o 
   1   5   6      279.22      330.69     23.22 o 
   2   5   6     4184.82     3766.21    142.35 o 
   3   5   6     7716.16     8412.51    180.02 o 
   4   5   6     5531.69     5010.65     88.83 o 
   5   5   6     2257.27     2094.02    101.26 o 
   6   5   6     2559.13     2839.26    126.19 o 
   7   5   6     2206.43     2219.94    251.10 o 
   8   5   6     2147.58     2150.23     73.98 o 
   9   5   6     1291.86     1452.48     69.83 o 
  10   5   6      133.99      165.35     25.97 o 
  11   5   6     1958.77     2020.60    118.11 o 
  12   5   6      107.21      123.64     24.99 o 
  13   5   6      178.30      144.74     33.14 o 
  14   5   6      221.74      179.87     33.42 o 
 -14   6   6       42.55       83.83     18.17 o 
 -13   6   6      179.88      165.89     32.45 o 
 -12   6   6       82.89       72.36     18.73 o 
 -11   6   6      149.39      148.69     42.80 o 
 -10   6   6      244.90      259.50     37.50 o 
  -9   6   6     1145.11     1145.01     87.36 o 
  -8   6   6      313.72      271.89     40.60 o 
  -7   6   6     1853.19     1760.83     97.74 o 
  -6   6   6      853.02      964.84     57.99 o 
  -5   6   6      101.50       98.98     16.16 o 
  -4   6   6     3521.09     3439.99    128.45 o 
  -3   6   6     1206.46     1212.21     53.39 o 
  -2   6   6    11189.15    11483.52    179.86 o 
  -1   6   6     3610.28     3581.99     74.71 o 
   0   6   6       89.42      186.98     12.41 o 
   1   6   6     3610.15     3530.70    133.52 o 
   2   6   6    11188.83    11651.58    171.91 o 
   3   6   6     1206.56     1292.79     75.19 o 
   4   6   6     3521.18     3548.22    128.87 o 
   5   6   6      101.49      125.49     18.74 o 
   6   6   6      852.96     1087.17     55.28 o 
   7   6   6     1853.21     1789.57     93.70 o 
   8   6   6      313.70      286.42     45.24 o 
   9   6   6     1144.98     1250.82    102.93 o 
  10   6   6      244.87      262.27     37.50 o 
  11   6   6      149.39      159.39     30.11 o 
  12   6   6       82.88       96.26     20.14 o 
  13   6   6      179.88      219.22     43.85 o 
  14   6   6       42.55       82.26     22.24 o 
 -13   7   6        1.09       42.44     23.22 o 
 -12   7   6      322.48      343.93     46.64 o 
 -11   7   6      534.59      579.08    101.85 o 
 -10   7   6      193.12      185.67     32.57 o 
  -9   7   6     2353.97     2568.44    135.78 o 
  -8   7   6     2823.92     2693.68    123.80 o 
  -7   7   6     4621.83     4284.24    180.63 o 
  -6   7   6     1917.24     1928.49     95.08 o 
  -5   7   6     2517.50     2575.95    150.80 o 
  -4   7   6     6344.29     6902.03    227.31 o 
  -3   7   6      464.22      464.09     42.21 o 
  -2   7   6     5482.45     5422.38     74.82 o 
  -1   7   6    13169.49    13294.01    230.47 o 
   0   7   6     4714.02     4509.19    117.54 o 
   1   7   6    13169.77    13321.87    222.26 o 
   2   7   6     5482.56     5392.04    100.32 o 
   3   7   6      464.40      442.19     58.95 o 
   4   7   6     6344.05     6694.24    149.44 o 
   5   7   6     2517.39     2379.38    298.74 o 
   6   7   6     1917.26     1991.13     88.87 o 
   7   7   6     4621.81     4599.78    177.45 o 
   8   7   6     2823.89     2777.74    237.85 o 
   9   7   6     2354.18     2790.50    155.68 o 
  10   7   6      193.10      219.86     43.26 o 
  11   7   6      534.61      634.03     71.15 o 
  12   7   6      322.50      319.45     41.64 o 
  13   7   6        1.09       57.04     22.94 o 
 -13   8   6       33.71       43.83     15.43 o 
 -12   8   6        6.29       23.80     18.53 o 
 -11   8   6       62.50       79.48     16.52 o 
 -10   8   6      100.19      133.79     29.70 o 
  -9   8   6      360.19      412.26     45.82 o 
  -8   8   6      323.85      383.64     75.06 o 
  -7   8   6     1602.53     1655.58    101.30 o 
  -6   8   6     1253.13     1211.04     69.14 o 
  -5   8   6      198.02      281.81     32.56 o 
  -4   8   6      367.44      398.29     43.70 o 
  -3   8   6     2817.07     2978.29    108.81 o 
  -2   8   6     2456.86     2322.11     78.84 o 
  -1   8   6     1316.96     1089.05     64.36 o 
   0   8   6     7969.98     9054.66    141.58 o 
   1   8   6     1317.00     1156.18     87.00 o 
   2   8   6     2456.89     2373.15     91.62 o 
   3   8   6     2817.17     2909.54    114.28 o 
   4   8   6      367.49      333.98     70.40 o 
   5   8   6      198.02      236.58     44.34 o 
   6   8   6     1253.06     1288.72     99.35 o 
   7   8   6     1602.63     1787.72     87.97 o 
   8   8   6      323.85      248.28     40.68 o 
   9   8   6      360.15      412.42     54.58 o 
  10   8   6      100.18      112.66     36.51 o 
  11   8   6       62.52       75.90     26.18 o 
  12   8   6        6.28       34.85     20.56 o 
  13   8   6       33.70       47.93     25.05 o 
 -13   9   6      199.88      181.25     53.17 o 
 -12   9   6      211.49      203.04     36.64 o 
 -11   9   6       59.82       55.84     21.75 o 
 -10   9   6      183.12      160.04     32.91 o 
  -9   9   6     1310.99     1329.79    104.40 o 
  -8   9   6      752.62      923.70     90.58 o 
  -7   9   6      184.57      277.08     38.47 o 
  -6   9   6      320.64      343.86     50.05 o 
  -5   9   6     1516.54     1592.91    101.15 o 
  -4   9   6     2351.20     2418.29    102.08 o 
  -3   9   6     2740.34     2554.50    105.98 o 
  -2   9   6     6012.54     6218.73    148.66 o 
  -1   9   6     1538.99     1283.84     54.90 o 
   0   9   6     7910.36     8051.85    169.02 o 
   1   9   6     1539.00     1344.49     38.17 o 
   2   9   6     6012.74     5882.97    152.12 o 
   3   9   6     2740.39     2773.50     93.93 o 
   4   9   6     2351.22     2322.60    106.51 o 
   5   9   6     1516.62     1571.06     75.13 o 
   6   9   6      320.72      376.11     66.54 o 
   7   9   6      184.65      306.66     38.64 o 
   8   9   6      752.57      791.60    107.48 o 
   9   9   6     1311.11     1409.69    150.77 o 
  10   9   6      183.11      213.57     46.36 o 
  11   9   6       59.77       76.84     23.16 o 
  12   9   6      211.54      311.14     52.72 o 
  13   9   6      199.87      243.58     61.24 o 
 -12  10   6      692.69      607.67    162.27 o 
 -11  10   6      116.98      101.35     32.07 o 
 -10  10   6      129.33      158.74     37.78 o 
  -9  10   6        2.17       23.37     10.24 o 
  -8  10   6     2998.12     3223.99    286.22 o 
  -7  10   6      892.81      908.58     64.96 o 
  -6  10   6       14.85        8.65     13.54 o 
  -5  10   6      595.60      648.92     71.70 o 
  -4  10   6     1580.30     1706.54    121.09 o 
  -3  10   6      875.56      874.39     77.55 o 
  -2  10   6     1388.57     1540.69     90.24 o 
  -1  10   6      603.27      694.90     73.28 o 
   0  10   6       60.57       95.79     11.88 o 
   1  10   6      603.32      710.31     41.65 o 
   2  10   6     1388.68     1510.01    104.71 o 
   3  10   6      875.71      999.99     87.36 o 
   4  10   6     1580.26     1563.40     69.47 o 
   5  10   6      595.62      662.79     81.68 o 
   6  10   6       14.85       80.16     30.74 o 
   7  10   6      892.64      835.55     94.46 o 
   8  10   6     2998.08     3048.62    235.25 o 
   9  10   6        2.16       23.93     32.49 o 
  10  10   6      129.34      111.76     37.34 o 
  11  10   6      117.00       77.88     58.70 o 
  12  10   6      692.71      519.97    142.05 o 
 -11  11   6      136.03      166.02     40.46 o 
 -10  11   6      100.92      142.37     53.44 o 
  -9  11   6       67.00      109.52     31.89 o 
  -8  11   6       43.90       54.58     16.77 o 
  -7  11   6      424.15      392.00     43.69 o 
  -6  11   6     1379.45     1421.24    116.74 o 
  -5  11   6      845.86      898.79     74.45 o 
  -4  11   6     1487.52     1579.68     85.24 o 
  -3  11   6     1147.89     1398.22    100.25 o 
  -2  11   6      220.49      240.84     37.11 o 
  -1  11   6      527.00      535.66     50.04 o 
   0  11   6      341.00      363.23     38.00 o 
   1  11   6      527.01      530.09     29.11 o 
   2  11   6      220.39      208.81     28.79 o 
   3  11   6     1147.81     1249.81    103.52 o 
   4  11   6     1487.53     1579.90    162.66 o 
   5  11   6      845.82      904.03     79.41 o 
   6  11   6     1379.31     1307.06     95.28 o 
   7  11   6      424.16      468.84     58.28 o 
   8  11   6       43.92       49.98     27.83 o 
   9  11   6       66.98       92.42     32.96 o 
  10  11   6      100.93       71.18     24.31 o 
  11  11   6      136.04      149.47     32.21 o 
 -11  12   6        5.70       32.80     24.05 o 
 -10  12   6      180.81      130.72     42.46 o 
  -9  12   6        2.79       50.35     23.04 o 
  -8  12   6      139.34      129.67     26.57 o 
  -7  12   6       69.39       83.68     14.15 o 
  -6  12   6      307.44      308.57     38.16 o 
  -5  12   6     1995.20     1872.71     96.23 o 
  -4  12   6      792.43      803.05     63.78 o 
  -3  12   6      434.96      437.13     42.19 o 
  -2  12   6      832.34      861.25     82.47 o 
  -1  12   6     3220.84     3441.73    159.70 o 
   0  12   6       35.79       67.14     17.94 o 
   1  12   6     3220.75     3362.30    154.09 o 
   2  12   6      832.45      716.97     47.04 o 
   3  12   6      434.88      464.34     45.92 o 
   4  12   6      792.35      906.75     96.83 o 
   5  12   6     1995.23     1898.18    111.23 o 
   6  12   6      307.42      279.85     38.75 o 
   7  12   6       69.38       96.49     26.02 o 
   8  12   6      139.35      124.02     34.39 o 
   9  12   6        2.79       33.97     18.53 o 
  10  12   6      180.82      123.38     22.95 o 
  11  12   6        5.70       38.62     15.56 o 
 -10  13   6      105.13      103.96     71.60 o 
  -9  13   6       14.93       49.67     22.52 o 
  -8  13   6      300.35      312.03     49.39 o 
  -7  13   6       21.53       24.58     18.67 o 
  -6  13   6      355.67      261.97     48.07 o 
  -5  13   6      354.76      286.16     35.46 o 
  -4  13   6      201.34      215.40     29.65 o 
  -3  13   6      150.95      180.35     26.65 o 
  -2  13   6       44.60       76.94     19.32 o 
  -1  13   6      476.33      542.10     58.59 o 
   0  13   6       49.68       77.72     19.33 o 
   1  13   6      476.33      469.19     52.35 o 
   2  13   6       44.62       51.77     14.80 o 
   3  13   6      150.96      182.79     25.39 o 
   4  13   6      201.30      199.11     34.05 o 
   5  13   6      354.85      294.64     43.79 o 
   6  13   6      355.68      269.24     43.20 o 
   7  13   6       21.54       86.88     33.84 o 
   8  13   6      300.35      306.18     46.98 o 
   9  13   6       14.93       48.10     18.01 o 
  10  13   6      105.14       72.86     25.50 o 
  -9  14   6      571.89      471.34     91.46 o 
  -8  14   6      576.72      540.12     83.69 o 
  -7  14   6      108.02       67.05     25.25 o 
  -6  14   6       25.75       78.53     23.62 o 
  -5  14   6       71.48       79.36     23.00 o 
  -4  14   6       38.08       31.10     16.67 o 
  -3  14   6      465.29      376.56     52.62 o 
  -2  14   6      107.88       87.09     20.09 o 
  -1  14   6      673.80      530.09     56.79 o 
   0  14   6      472.42      493.92     64.25 o 
   1  14   6      673.77      672.92     86.90 o 
   2  14   6      107.92      116.98     26.06 o 
   3  14   6      465.27      406.45     67.75 o 
   4  14   6       38.05       69.28     19.55 o 
   5  14   6       71.48       49.84     18.18 o 
   6  14   6       25.76       69.29     20.73 o 
   7  14   6      108.05       99.78     32.63 o 
   8  14   6      576.73      508.24     80.72 o 
   9  14   6      571.90      511.84    112.10 o 
  -8  15   6       61.63      100.76     32.42 o 
  -7  15   6       16.86       56.00     20.69 o 
  -6  15   6       97.42      155.30     33.97 o 
  -5  15   6       94.62      103.99     28.40 o 
  -4  15   6        1.35       50.82     35.94 o 
  -3  15   6      152.11      105.69     22.24 o 
  -2  15   6      932.97      869.73    117.86 o 
  -1  15   6      142.65      156.48     32.80 o 
   0  15   6      243.95      196.99     35.80 o 
   1  15   6      142.64      165.91     31.20 o 
   2  15   6      933.00     1024.70    116.38 o 
   3  15   6      152.14      144.45     41.84 o 
   4  15   6        1.35       58.87     23.98 o 
   5  15   6       94.61       92.27     20.87 o 
   6  15   6       97.45       30.24     29.68 o 
   7  15   6       16.86       60.54     27.97 o 
   8  15   6       61.65       76.65     34.71 o 
  -6  16   6       17.35       34.93     14.11 o 
  -5  16   6      109.86       79.77     27.46 o 
  -4  16   6       48.88       88.78     22.87 o 
  -3  16   6      202.48      147.85     38.44 o 
  -2  16   6       63.63      162.90     35.70 o 
  -1  16   6       99.45      155.07     31.69 o 
   0  16   6      127.84      114.66     43.08 o 
   1  16   6       99.44       85.47     21.04 o 
   2  16   6       63.60       73.14     29.13 o 
   3  16   6      202.50      179.47     35.20 o 
   4  16   6       48.88       56.69     26.29 o 
   5  16   6      109.88      121.25     37.11 o 
   6  16   6       17.34       24.46     40.04 o 
  -4  17   6        1.78       55.25     19.41 o 
  -3  17   6      159.66      182.51     53.27 o 
  -2  17   6      122.00      120.96     35.04 o 
  -1  17   6       64.36       86.67     37.00 o 
   0  17   6      457.64      606.02     96.06 o 
   1  17   6       64.35       45.61     19.30 o 
   2  17   6      121.99      137.50     30.21 o 
   3  17   6      159.65       95.68     53.19 o 
   4  17   6        1.78       55.52     30.08 o 
   1   0   7     1213.64     1023.43     28.64 o 
   2   0   7      707.66      759.55     23.77 o 
   3   0   7     3401.65     2929.87     68.95 o 
   4   0   7      544.74      682.66     27.28 o 
   5   0   7      581.50      509.37     34.58 o 
   6   0   7     1646.60     1376.61     59.24 o 
   7   0   7     2892.98     2723.46    135.40 o 
   8   0   7       31.91      123.58     20.38 o 
   9   0   7      112.82      202.57     29.53 o 
  10   0   7      187.16      258.77     39.08 o 
  11   0   7        8.40       49.98     12.98 o 
  12   0   7      205.79      215.27     35.31 o 
  13   0   7       98.21      119.13     38.93 o 
  14   0   7      583.56      481.07    106.85 o 
  15   0   7       43.77       83.56     23.40 o 
 -14   1   7      135.77      100.00     29.14 o 
 -13   1   7       76.10       92.22     18.42 o 
 -12   1   7      271.23      244.89     44.21 o 
 -11   1   7      403.58      427.91     48.24 o 
 -10   1   7      280.34      296.91     46.91 o 
  -9   1   7     6216.72     6088.58    230.64 o 
  -8   1   7     2551.05     2435.42    110.90 o 
  -7   1   7     4810.57     4862.63    127.62 o 
  -6   1   7     4548.39     4129.32    167.53 o 
  -5   1   7     4721.84     4907.13    100.37 o 
  -4   1   7    11929.68    12762.05    375.76 o 
  -3   1   7      770.99      736.11     34.79 o 
  -2   1   7     6475.34     6409.34     86.28 o 
  -1   1   7    13702.33    13105.33    103.53 o 
   0   1   7        1.58       37.10      5.08 o 
   1   1   7    13702.20    13520.92     79.64 o 
   2   1   7     6475.06     6254.70     89.50 o 
   3   1   7      771.25      772.44     23.01 o 
   4   1   7    11930.11    12662.65    184.34 o 
   5   1   7     4721.88     4824.23     70.20 o 
   6   1   7     4548.64     4008.05    129.80 o 
   7   1   7     4810.27     5043.83    115.39 o 
   8   1   7     2550.94     2474.05    104.55 o 
   9   1   7     6216.85     6449.70    275.34 o 
  10   1   7      280.34      264.83     38.62 o 
  11   1   7      403.53      396.61     50.30 o 
  12   1   7      271.22      310.94     44.25 o 
  13   1   7       76.11      105.12     31.90 o 
  14   1   7      135.81      117.78     26.59 o 
 -14   2   7      289.35      316.29     43.73 o 
 -13   2   7       43.02       46.20     14.05 o 
 -12   2   7      129.80      122.18     40.54 o 
 -11   2   7      439.61      470.11     49.20 o 
 -10   2   7      857.21      857.37    205.85 o 
  -9   2   7      225.53      202.00     40.50 o 
  -8   2   7       79.27       89.46     14.51 o 
  -7   2   7     1693.86     2010.22    203.16 o 
  -6   2   7     3876.86     3762.94    153.19 o 
  -5   2   7      784.04      877.23     44.63 o 
  -4   2   7     1553.56     1622.73     43.94 o 
  -3   2   7     2240.45     1710.09     45.60 o 
  -2   2   7      259.43      198.19     12.37 o 
  -1   2   7    36787.79    37130.25    275.91 o 
   0   2   7     7096.99     7320.02    114.28 o 
   1   2   7    36787.89    37350.55    283.95 o 
   2   2   7      259.46      226.79     11.34 o 
   3   2   7     2240.49     1834.57     75.15 o 
   4   2   7     1553.60     1648.34     57.18 o 
   5   2   7      784.10      874.78     49.94 o 
   6   2   7     3876.76     3740.89    157.62 o 
   7   2   7     1693.84     2138.59    174.75 o 
   8   2   7       79.28       94.23     16.62 o 
   9   2   7      225.54      161.24     42.56 o 
  10   2   7      857.17      856.49     94.04 o 
  11   2   7      439.65      504.52     56.66 o 
  12   2   7      129.81      224.70     34.71 o 
  13   2   7       43.03       41.58     15.68 o 
  14   2   7      289.37      331.46     57.05 o 
 -14   3   7      262.90      325.52     43.53 o 
 -13   3   7       11.96       46.39     13.89 o 
 -12   3   7      417.16      380.85     54.21 o 
 -11   3   7      512.35      514.73     63.78 o 
 -10   3   7      302.38      383.17     47.93 o 
  -9   3   7      422.28      428.21     66.30 o 
  -8   3   7     1455.96     1631.91     89.90 o 
  -7   3   7     1412.77     1314.34    174.85 o 
  -6   3   7     3563.17     3805.67    358.50 o 
  -5   3   7     1400.65     1141.92     60.99 o 
  -4   3   7     1079.13      804.52     37.29 o 
  -3   3   7     5140.30     5435.75    203.30 o 
  -2   3   7     3239.49     3300.90     47.06 o 
  -1   3   7    11882.97    11417.47     80.56 o 
   0   3   7      530.74      600.71     18.77 o 
   1   3   7    11883.11    11581.44    146.65 o 
   2   3   7     3239.27     3251.28     80.06 o 
   3   3   7     5139.93     5411.77    168.49 o 
   4   3   7     1079.34      777.24     38.54 o 
   5   3   7     1400.64     1164.78     83.10 o 
   6   3   7     3563.42     3894.82    454.45 o 
   7   3   7     1412.80     1189.25     88.12 o 
   8   3   7     1456.00     1551.18     99.13 o 
   9   3   7      422.37      465.14     60.03 o 
  10   3   7      302.33      353.82     45.23 o 
  11   3   7      512.37      593.09     63.86 o 
  12   3   7      417.13      452.45     62.04 o 
  13   3   7       11.96       19.48     16.18 o 
  14   3   7      262.89      261.34     58.49 o 
 -14   4   7      127.91      136.85     37.08 o 
 -13   4   7       87.48       97.03     22.36 o 
 -12   4   7      474.35      406.75     73.61 o 
 -11   4   7      577.75      626.12     61.61 o 
 -10   4   7      647.31      697.83     71.36 o 
  -9   4   7       67.84       96.50     20.84 o 
  -8   4   7      394.58      560.31     60.59 o 
  -7   4   7      696.57      786.03    100.28 o 
  -6   4   7     1479.59     1541.57     58.45 o 
  -5   4   7     2149.81     2199.26     91.34 o 
  -4   4   7     1009.14     1082.68     66.93 o 
  -3   4   7        1.46       35.15      9.95 o 
  -2   4   7     1947.06     1730.54     42.59 o 
  -1   4   7      391.99      237.08     12.05 o 
   0   4   7      557.03      608.49     24.16 o 
   1   4   7      392.06      267.36     16.01 o 
   2   4   7     1947.04     1701.90     65.31 o 
   3   4   7        1.46       42.07     11.47 o 
   4   4   7     1009.07     1039.73     58.44 o 
   5   4   7     2149.67     2190.71    108.84 o 
   6   4   7     1479.33     1729.67     91.77 o 
   7   4   7      696.50      702.74     78.07 o 
   8   4   7      394.58      516.64     64.50 o 
   9   4   7       67.84       48.30     27.67 o 
  10   4   7      647.20      748.49     76.60 o 
  11   4   7      577.75      476.38     54.73 o 
  12   4   7      474.31      482.90     61.02 o 
  13   4   7       87.45       98.99     24.17 o 
  14   4   7      127.91      100.94     26.91 o 
 -14   5   7       56.24       65.41     27.62 o 
 -13   5   7      161.53      194.71     32.78 o 
 -12   5   7        3.30       16.95     10.12 o 
 -11   5   7      664.25      697.04     65.62 o 
 -10   5   7     1131.70     1356.71    113.72 o 
  -9   5   7      250.54      342.35     44.44 o 
  -8   5   7     2754.17     2821.74    169.68 o 
  -7   5   7     1244.79     1234.88    109.56 o 
  -6   5   7     1580.34     1409.15     76.73 o 
  -5   5   7      615.98      523.40     52.13 o 
  -4   5   7      468.86      431.71     45.10 o 
  -3   5   7     2981.48     3081.66     82.97 o 
  -2   5   7     4550.95     4633.30    105.70 o 
  -1   5   7     3598.73     4068.40     60.24 o 
   0   5   7       13.66       29.38      4.85 o 
   1   5   7     3599.02     4101.82     51.22 o 
   2   5   7     4550.90     4513.99     79.58 o 
   3   5   7     2981.80     3130.66    107.56 o 
   4   5   7      468.84      391.53     45.65 o 
   5   5   7      616.00      549.77     47.25 o 
   6   5   7     1580.36     1394.69     57.66 o 
   7   5   7     1244.77     1358.41     95.35 o 
   8   5   7     2754.33     2762.82    110.34 o 
   9   5   7      250.55      294.93     46.87 o 
  10   5   7     1131.70     1355.99     55.67 o 
  11   5   7      664.25      736.76     60.66 o 
  12   5   7        3.30       54.44     13.75 o 
  13   5   7      161.51      205.37     34.31 o 
  14   5   7       56.24       44.76     22.10 o 
 -14   6   7       88.82       76.20     46.93 o 
 -13   6   7      615.43      466.10     70.60 o 
 -12   6   7        9.35       33.74     22.82 o 
 -11   6   7      177.70      227.86     50.29 o 
 -10   6   7       69.47       94.76     23.59 o 
  -9   6   7      227.56      236.40     36.74 o 
  -8   6   7     2271.89     2515.77    109.69 o 
  -7   6   7     6005.82     5594.36    188.71 o 
  -6   6   7      962.96     1108.93     87.33 o 
  -5   6   7     1500.78     1483.42     73.68 o 
  -4   6   7     2671.12     2805.38    184.68 o 
  -3   6   7      906.89      698.29     52.39 o 
  -2   6   7     7028.66     7066.31     95.49 o 
  -1   6   7    10331.32    10072.16    132.19 o 
   0   6   7      229.46      300.26     13.79 o 
   1   6   7    10331.23    10193.52    162.75 o 
   2   6   7     7028.37     7354.08    218.14 o 
   3   6   7      907.11      741.30     60.72 o 
   4   6   7     2671.29     2650.60    125.44 o 
   5   6   7     1501.13     1517.82     84.80 o 
   6   6   7      963.03     1050.23     62.06 o 
   7   6   7     6005.41     5798.55    225.10 o 
   8   6   7     2272.00     2439.20    108.18 o 
   9   6   7      227.57      284.39     44.02 o 
  10   6   7       69.46      124.25     22.71 o 
  11   6   7      177.64      240.03     40.29 o 
  12   6   7        9.35       14.32     18.48 o 
  13   6   7      615.51      499.32     73.53 o 
  14   6   7       88.84       86.98     33.45 o 
 -13   7   7      102.83       60.81     18.41 o 
 -12   7   7      516.91      620.68     64.61 o 
 -11   7   7       62.51       64.85     23.99 o 
 -10   7   7       91.69      109.70     25.93 o 
  -9   7   7      758.80      898.37     81.43 o 
  -8   7   7     1307.28     1374.51    104.96 o 
  -7   7   7     1168.43      902.15    119.70 o 
  -6   7   7      214.05      173.49     23.31 o 
  -5   7   7     1330.27     1307.91     51.01 o 
  -4   7   7     2053.81     1957.80    102.18 o 
  -3   7   7     1505.02     1539.29     66.88 o 
  -2   7   7    15349.22    15190.33    191.67 o 
  -1   7   7     2205.78     2045.09     68.60 o 
   0   7   7       77.75       65.53      7.97 o 
   1   7   7     2205.51     1987.17     65.56 o 
   2   7   7    15348.90    15268.02    226.32 o 
   3   7   7     1504.94     1434.92     82.07 o 
   4   7   7     2053.95     1952.21    183.54 o 
   5   7   7     1330.26     1393.86    154.90 o 
   6   7   7      214.06      183.59     28.35 o 
   7   7   7     1168.39     1039.20     73.95 o 
   8   7   7     1307.52     1314.78     49.22 o 
   9   7   7      758.81      901.23     99.18 o 
  10   7   7       91.68      134.07     33.04 o 
  11   7   7       62.52       52.36     25.29 o 
  12   7   7      516.94      582.31     97.21 o 
  13   7   7      102.82       87.30     43.76 o 
 -13   8   7      190.64      122.00     32.73 o 
 -12   8   7      441.26      353.02     55.84 o 
 -11   8   7      449.09      429.55     57.33 o 
 -10   8   7      623.14      643.67     73.90 o 
  -9   8   7      518.25      447.48     53.33 o 
  -8   8   7     1307.36     1341.61    135.33 o 
  -7   8   7     2774.13     2631.06    131.47 o 
  -6   8   7     2261.33     1839.74    141.08 o 
  -5   8   7       81.91       64.57     13.80 o 
  -4   8   7     3223.32     3337.31    107.52 o 
  -3   8   7     2552.64     2471.01    101.56 o 
  -2   8   7     4423.48     4223.89     83.21 o 
  -1   8   7     2425.11     2377.05     78.15 o 
   0   8   7     2382.89     2376.81     80.21 o 
   1   8   7     2425.29     2257.99     80.55 o 
   2   8   7     4423.16     4460.11    103.69 o 
   3   8   7     2552.53     2549.71    107.59 o 
   4   8   7     3223.14     3332.06    116.69 o 
   5   8   7       81.88       76.21     21.52 o 
   6   8   7     2261.52     1960.01     58.92 o 
   7   8   7     2773.99     2719.40    124.23 o 
   8   8   7     1307.24     1248.69     76.30 o 
   9   8   7      518.23      434.49     53.34 o 
  10   8   7      623.17      698.20     94.14 o 
  11   8   7      449.18      403.64     48.23 o 
  12   8   7      441.27      298.32     55.00 o 
  13   8   7      190.63      173.28     75.30 o 
 -12   9   7        8.85       15.78     17.12 o 
 -11   9   7      223.01      176.49     47.06 o 
 -10   9   7       68.30       32.96     16.63 o 
  -9   9   7      927.11      938.53    119.47 o 
  -8   9   7      887.98      844.00     83.95 o 
  -7   9   7       29.21       42.71     16.50 o 
  -6   9   7      476.20      434.39     58.42 o 
  -5   9   7      339.76      371.09     48.00 o 
  -4   9   7      605.29      652.86     68.31 o 
  -3   9   7     1863.28     1980.03    153.49 o 
  -2   9   7       35.68       63.52     12.65 o 
  -1   9   7     5718.77     6104.96    170.81 o 
   0   9   7     3608.21     3937.76     94.19 o 
   1   9   7     5718.74     6301.86    162.61 o 
   2   9   7       35.68       97.60     18.27 o 
   3   9   7     1863.33     1733.45     87.57 o 
   4   9   7      605.28      699.95     89.01 o 
   5   9   7      339.69      363.45     54.45 o 
   6   9   7      476.23      416.05     43.36 o 
   7   9   7       29.21       47.24     14.84 o 
   8   9   7      888.10      927.73     82.68 o 
   9   9   7      927.15      955.47    111.96 o 
  10   9   7       68.30       64.14     22.04 o 
  11   9   7      222.99      218.91     30.78 o 
  12   9   7        8.85       63.68     26.56 o 
 -12  10   7      127.73       96.99     34.25 o 
 -11  10   7       67.40       55.43     29.69 o 
 -10  10   7       60.25       49.49     16.24 o 
  -9  10   7      150.95      189.31     29.95 o 
  -8  10   7     1595.26     1385.26    194.84 o 
  -7  10   7      116.13      171.11     24.66 o 
  -6  10   7      111.67      115.28     22.30 o 
  -5  10   7      179.34      185.18     31.04 o 
  -4  10   7      741.93      773.94     70.17 o 
  -3  10   7     2177.89     2123.30     99.56 o 
  -2  10   7     3381.47     3337.71     98.38 o 
  -1  10   7     1585.70     1698.14    118.91 o 
   0  10   7     2368.16     2656.66     96.07 o 
   1  10   7     1585.78     1645.71    106.25 o 
   2  10   7     3381.21     3442.98    117.79 o 
   3  10   7     2177.74     2322.86     75.87 o 
   4  10   7      742.06      832.95     75.32 o 
   5  10   7      179.35      210.97     41.95 o 
   6  10   7      111.65      152.56     28.89 o 
   7  10   7      116.13      166.76     29.74 o 
   8  10   7     1595.31     1819.55    217.39 o 
   9  10   7      150.94      191.43     35.27 o 
  10  10   7       60.27       98.81     34.05 o 
  11  10   7       67.41       44.42     25.64 o 
  12  10   7      127.75      149.08     36.55 o 
 -11  11   7      324.00      236.88     49.32 o 
 -10  11   7      188.74      167.64     45.27 o 
  -9  11   7       43.98       87.91     26.90 o 
  -8  11   7      193.63      308.88     50.72 o 
  -7  11   7      844.60      878.18     72.03 o 
  -6  11   7     2660.31     2809.47    112.68 o 
  -5  11   7      104.11      139.13     23.63 o 
  -4  11   7      384.80      411.90     44.26 o 
  -3  11   7      201.55      291.10     39.21 o 
  -2  11   7     2188.32     2147.47    111.55 o 
  -1  11   7     2529.63     2693.12    115.14 o 
   0  11   7     1801.56     1976.05     56.23 o 
   1  11   7     2529.60     2628.62     93.90 o 
   2  11   7     2188.38     2120.30     99.39 o 
   3  11   7      201.55      273.97     37.31 o 
   4  11   7      384.82      406.09     38.66 o 
   5  11   7      104.08      134.02     26.41 o 
   6  11   7     2660.21     3033.78    146.13 o 
   7  11   7      844.50      727.97    106.95 o 
   8  11   7      193.62      241.38     45.09 o 
   9  11   7       43.99       99.69     35.20 o 
  10  11   7      188.74      177.95     41.98 o 
  11  11   7      324.02      214.16     55.92 o 
 -11  12   7       99.79       89.38     34.13 o 
 -10  12   7      682.90      636.38    101.82 o 
  -9  12   7      122.90      144.44     34.23 o 
  -8  12   7       89.79      129.56     39.93 o 
  -7  12   7       51.08       96.52     19.18 o 
  -6  12   7      501.03      498.83     47.59 o 
  -5  12   7      839.52      931.04     85.92 o 
  -4  12   7      348.81      360.87     46.58 o 
  -3  12   7      291.26      310.33     34.10 o 
  -2  12   7      341.82      336.95     37.58 o 
  -1  12   7      786.03      653.00     66.13 o 
   0  12   7     1101.38     1147.32     53.31 o 
   1  12   7      786.12      637.34     57.16 o 
   2  12   7      341.79      330.53     40.96 o 
   3  12   7      291.25      250.83     34.26 o 
   4  12   7      348.84      438.13     52.62 o 
   5  12   7      839.47      815.28     78.15 o 
   6  12   7      501.10      527.08     63.93 o 
   7  12   7       51.09       95.71     23.92 o 
   8  12   7       89.78       94.44     25.46 o 
   9  12   7      122.91      139.47     33.26 o 
  10  12   7      682.87      656.30    140.38 o 
  11  12   7       99.80       63.14     22.46 o 
 -10  13   7       75.31       88.90     27.79 o 
  -9  13   7       90.25      129.30     28.21 o 
  -8  13   7      265.67      264.63     45.88 o 
  -7  13   7       47.56       78.96     28.68 o 
  -6  13   7      209.65      270.11     44.69 o 
  -5  13   7       30.12       19.99     17.90 o 
  -4  13   7      410.67      418.83     54.68 o 
  -3  13   7      272.15      213.72     29.89 o 
  -2  13   7      532.90      527.54     64.43 o 
  -1  13   7     1044.31     1002.43     92.51 o 
   0  13   7      545.38      657.98     78.04 o 
   1  13   7     1044.27      988.31     90.80 o 
   2  13   7      532.86      541.20     55.49 o 
   3  13   7      272.15      244.72     44.34 o 
   4  13   7      410.72      398.14     60.87 o 
   5  13   7       30.11       57.70     14.38 o 
   6  13   7      209.75      224.02     36.15 o 
   7  13   7       47.57       55.28     16.24 o 
   8  13   7      265.68      267.35     46.34 o 
   9  13   7       90.27       90.35     24.48 o 
  10  13   7       75.32       69.40     21.73 o 
  -9  14   7        5.74       44.18     20.39 o 
  -8  14   7       56.26       66.95     17.59 o 
  -7  14   7       31.31       72.55     23.38 o 
  -6  14   7      279.96      232.11     42.99 o 
  -5  14   7      215.88      192.90     33.30 o 
  -4  14   7        2.60       52.52     23.02 o 
  -3  14   7      529.14      438.87     50.61 o 
  -2  14   7      796.18      655.21     80.76 o 
  -1  14   7      135.34      163.53     23.97 o 
   0  14   7        5.03       57.67     19.51 o 
   1  14   7      135.38      171.59     32.82 o 
   2  14   7      796.08      797.78     84.88 o 
   3  14   7      529.19      555.12     76.64 o 
   4  14   7        2.59       27.45     18.34 o 
   5  14   7      215.86      189.48     35.68 o 
   6  14   7      279.93      346.76     70.09 o 
   7  14   7       31.31       63.86     23.13 o 
   8  14   7       56.25       52.93     16.69 o 
   9  14   7        5.74       39.61     31.92 o 
  -8  15   7       51.76       69.88     28.13 o 
  -7  15   7       17.41       23.22     20.60 o 
  -6  15   7      799.21      779.72    133.79 o 
  -5  15   7       28.09       40.74     22.26 o 
  -4  15   7       64.37       41.37     26.70 o 
  -3  15   7      185.93      131.23     37.13 o 
  -2  15   7      515.62      376.39     53.70 o 
  -1  15   7      169.23      140.96     28.30 o 
   0  15   7     1080.87     1067.45    129.80 o 
   1  15   7      169.24      214.52     31.96 o 
   2  15   7      515.71      517.03     56.75 o 
   3  15   7      185.94      209.06     63.00 o 
   4  15   7       64.38       78.89     25.15 o 
   5  15   7       28.09       68.21     18.56 o 
   6  15   7      799.08      670.98    194.66 o 
   7  15   7       17.40       57.24     32.61 o 
   8  15   7       51.75       98.48     32.34 o 
  -6  16   7      316.89      219.15     50.62 o 
  -5  16   7       20.86       50.50     29.62 o 
  -4  16   7        3.09       41.32     14.05 o 
  -3  16   7       30.17       42.75     20.03 o 
  -2  16   7      376.09      343.80     67.80 o 
  -1  16   7      108.49      211.61     77.59 o 
   0  16   7      358.11      212.46     60.68 o 
   1  16   7      108.51      121.24     35.61 o 
   2  16   7      376.07      328.74     68.22 o 
   3  16   7       30.16       19.27     20.12 o 
   4  16   7        3.09       47.14     21.36 o 
   5  16   7       20.87       59.27     32.33 o 
   6  16   7      316.88      235.89    107.44 o 
  -4  17   7       67.52      130.70     44.87 o 
  -3  17   7      132.87       91.52     34.78 o 
  -2  17   7       12.79       62.50     24.16 o 
  -1  17   7       63.53      123.87     41.26 o 
   0  17   7      341.46      281.98     53.46 o 
   1  17   7       63.54       72.60     38.73 o 
   2  17   7       12.79       43.29     45.12 o 
   3  17   7      132.87      113.21     50.41 o 
   4  17   7       67.51      125.95     61.26 o 
   0   0   8    88698.40    97496.86   2759.86 o 
   1   0   8    62184.96    61603.32    351.61 o 
   2   0   8    14225.18    15242.94    116.30 o 
   3   0   8     2712.89     2671.55     39.04 o 
   4   0   8     4453.30     4308.97     92.56 o 
   5   0   8     9509.90    10805.57    158.03 o 
   6   0   8       55.07       84.45     12.49 o 
   7   0   8     2950.60     2732.56    114.76 o 
   8   0   8     5943.57     5754.89    196.30 o 
   9   0   8      411.42      657.52     54.96 o 
  10   0   8       46.47       62.31     14.42 o 
  11   0   8      693.22      863.76     81.60 o 
  12   0   8      104.18       73.50     38.66 o 
  13   0   8      500.46      604.27    126.42 o 
  14   0   8        6.88       48.38     21.87 o 
 -14   1   8       29.49       31.58     23.86 o 
 -13   1   8       47.64       34.69     13.45 o 
 -12   1   8      292.97      335.65     45.52 o 
 -11   1   8     1327.03     1272.20    131.49 o 
 -10   1   8      342.91      371.07     53.84 o 
  -9   1   8     1802.42     1962.36     90.59 o 
  -8   1   8     2365.53     2647.70    137.59 o 
  -7   1   8     2651.04     2495.94    127.70 o 
  -6   1   8      442.86      630.36    122.62 o 
  -5   1   8     1811.67     1986.01    137.80 o 
  -4   1   8     4047.83     3963.72    104.60 o 
  -3   1   8     4537.11     4392.15    118.72 o 
  -2   1   8     3390.82     3594.32     51.32 o 
  -1   1   8     8332.62     8861.27    119.74 o 
   0   1   8      523.34      415.72     23.71 o 
   1   1   8     8332.44     8992.95     53.45 o 
   2   1   8     3390.61     3587.85     62.11 o 
   3   1   8     4537.02     4354.62     79.28 o 
   4   1   8     4047.76     3999.76     83.12 o 
   5   1   8     1811.77     1907.39    135.13 o 
   6   1   8      442.86      542.35     76.42 o 
   7   1   8     2651.18     2557.44    107.70 o 
   8   1   8     2365.62     2660.10    110.13 o 
   9   1   8     1802.48     1952.62     59.91 o 
  10   1   8      342.91      344.84     40.96 o 
  11   1   8     1327.03     1341.48    113.46 o 
  12   1   8      292.97      334.12     48.39 o 
  13   1   8       47.65      113.17     49.19 o 
  14   1   8       29.50       50.03     29.73 o 
 -14   2   8      169.65      152.04     41.77 o 
 -13   2   8      818.98      793.81     74.60 o 
 -12   2   8     2170.78     2278.01    256.65 o 
 -11   2   8      320.26      318.76     54.76 o 
 -10   2   8     3051.72     3362.44    172.28 o 
  -9   2   8     3078.73     2940.92    120.54 o 
  -8   2   8      365.17      491.19     68.46 o 
  -7   2   8    19573.05    20289.82    871.18 o 
  -6   2   8     3504.75     3761.10     88.07 o 
  -5   2   8     5754.09     5690.37     86.66 o 
  -4   2   8     2153.04     1863.05     56.72 o 
  -3   2   8      607.67      549.06     26.17 o 
  -2   2   8     4523.75     4038.88     56.30 o 
  -1   2   8    16364.97    15982.42    181.17 o 
   0   2   8     3589.23     3718.94     63.43 o 
   1   2   8    16365.33    16305.47    135.42 o 
   2   2   8     4523.59     3995.96     60.61 o 
   3   2   8      607.66      561.08     27.14 o 
   4   2   8     2153.15     1824.10     58.42 o 
   5   2   8     5754.50     5729.83     98.95 o 
   6   2   8     3504.72     3960.87    132.83 o 
   7   2   8    19572.38    19892.71    875.16 o 
   8   2   8      365.14      440.36     66.16 o 
   9   2   8     3078.72     3010.03    120.26 o 
  10   2   8     3051.67     2995.45    164.91 o 
  11   2   8      320.29      354.50     48.68 o 
  12   2   8     2170.84     2126.56     84.64 o 
  13   2   8      819.08      736.92    104.66 o 
  14   2   8      169.66      216.18     38.41 o 
 -14   3   8      250.27      235.52     38.18 o 
 -13   3   8       80.80       72.56     23.64 o 
 -12   3   8       41.94       84.23     20.33 o 
 -11   3   8     1264.04     1165.73     98.16 o 
 -10   3   8      966.46      850.40    108.61 o 
  -9   3   8     1527.07     1929.73    167.04 o 
  -8   3   8     3066.47     3085.34    125.51 o 
  -7   3   8     1548.04     1552.63     70.21 o 
  -6   3   8     5068.28     5726.20    238.24 o 
  -5   3   8     5657.34     5221.55    156.90 o 
  -4   3   8      301.65      243.70     37.27 o 
  -3   3   8     7042.61     7639.99    121.94 o 
  -2   3   8      295.15      339.40     15.33 o 
  -1   3   8      275.46      283.56      9.62 o 
   0   3   8       15.92       14.08      4.75 o 
   1   3   8      275.49      275.91      9.35 o 
   2   3   8      295.03      312.88     16.71 o 
   3   3   8     7042.51     7536.08    130.73 o 
   4   3   8      301.56      318.75     23.80 o 
   5   3   8     5657.01     5449.60    109.02 o 
   6   3   8     5068.63     5742.87    669.52 o 
   7   3   8     1548.17     1587.93     63.96 o 
   8   3   8     3066.36     3128.55    126.76 o 
   9   3   8     1527.01     1791.72    121.57 o 
  10   3   8      966.49     1028.21     89.47 o 
  11   3   8     1264.14     1298.45    121.94 o 
  12   3   8       41.94       57.07     18.50 o 
  13   3   8       80.80      104.25     25.98 o 
  14   3   8      250.30      273.86     64.15 o 
 -14   4   8       20.03       41.06     13.22 o 
 -13   4   8       52.87       73.35     22.42 o 
 -12   4   8      883.82      843.50     80.81 o 
 -11   4   8       95.30       93.73     23.62 o 
 -10   4   8      357.71      309.35     46.85 o 
  -9   4   8      184.45      195.64     37.31 o 
  -8   4   8      266.67      279.20     46.66 o 
  -7   4   8     1065.95     1109.04     68.71 o 
  -6   4   8     2322.05     2436.60     91.11 o 
  -5   4   8      130.72      189.36     30.80 o 
  -4   4   8       51.93       49.46      9.81 o 
  -3   4   8     2558.18     2553.98     74.94 o 
  -2   4   8     7993.58     7523.55    154.57 o 
  -1   4   8      288.36      232.93     11.11 o 
   0   4   8      510.78      585.30     27.83 o 
   1   4   8      288.33      251.23     15.05 o 
   2   4   8     7993.40     7356.78     98.19 o 
   3   4   8     2558.24     2539.33     80.02 o 
   4   4   8       51.90       55.79     14.33 o 
   5   4   8      130.65      224.87     42.12 o 
   6   4   8     2322.19     2546.97    122.81 o 
   7   4   8     1065.92     1114.34     67.46 o 
   8   4   8      266.70      339.11     52.97 o 
   9   4   8      184.47      173.57     36.22 o 
  10   4   8      357.69      291.83     41.74 o 
  11   4   8       95.32      108.75     22.15 o 
  12   4   8      883.76      902.22     85.03 o 
  13   4   8       52.90       63.34     19.35 o 
  14   4   8       20.04       30.25     15.75 o 
 -14   5   8      415.15      404.72     60.02 o 
 -13   5   8       51.76       66.76     18.66 o 
 -12   5   8      499.69      539.89     63.73 o 
 -11   5   8      237.44      226.19     40.47 o 
 -10   5   8     1057.82      948.74     87.32 o 
  -9   5   8     1810.38     1720.05    116.00 o 
  -8   5   8     1493.45     1558.71    151.50 o 
  -7   5   8      747.81      712.76     79.32 o 
  -6   5   8      160.26       91.82     23.91 o 
  -5   5   8      823.45      895.98     66.85 o 
  -4   5   8     1649.28     1426.36     81.88 o 
  -3   5   8     1417.64     1270.10     56.48 o 
  -2   5   8     2592.88     2413.97     69.64 o 
  -1   5   8     1710.10     1379.87     62.70 o 
   0   5   8     2636.94     2543.01     60.90 o 
   1   5   8     1710.16     1499.29     90.38 o 
   2   5   8     2592.57     2508.98     90.06 o 
   3   5   8     1417.43     1367.84     79.44 o 
   4   5   8     1649.37     1446.20     87.93 o 
   5   5   8      823.27      986.26     70.93 o 
   6   5   8      160.26      112.55     22.70 o 
   7   5   8      747.84      760.62    105.87 o 
   8   5   8     1493.47     1383.59    109.26 o 
   9   5   8     1810.29     1611.51    184.46 o 
  10   5   8     1057.81     1118.49     85.09 o 
  11   5   8      237.44      235.02     50.06 o 
  12   5   8      499.68      475.95     80.88 o 
  13   5   8       51.76       65.66     26.91 o 
  14   5   8      415.14      322.22     54.15 o 
 -14   6   8       81.36       51.54     18.66 o 
 -13   6   8      163.14      130.17     28.03 o 
 -12   6   8       47.90       40.14     36.56 o 
 -11   6   8      115.15       89.50     21.19 o 
 -10   6   8      255.01      283.81     41.86 o 
  -9   6   8       60.25      138.27     24.02 o 
  -8   6   8      200.63      224.47     42.52 o 
  -7   6   8     1352.40     1234.69    104.41 o 
  -6   6   8      165.56      160.33     38.51 o 
  -5   6   8     2706.36     2650.00    103.96 o 
  -4   6   8     2456.68     2543.02    107.59 o 
  -3   6   8     7634.39     7074.08    162.03 o 
  -2   6   8      283.40      254.53     26.13 o 
  -1   6   8      506.19      586.04     47.13 o 
   0   6   8     1261.91     1352.05     48.97 o 
   1   6   8      506.17      410.55     75.45 o 
   2   6   8      283.38      271.46     29.04 o 
   3   6   8     7634.38     6758.47    107.78 o 
   4   6   8     2456.64     2602.40    142.11 o 
   5   6   8     2706.23     2814.55    124.03 o 
   6   6   8      165.51      166.99     30.41 o 
   7   6   8     1352.52     1192.39     97.82 o 
   8   6   8      200.64      186.00     56.43 o 
   9   6   8       60.22      114.79     23.93 o 
  10   6   8      255.02      292.97     49.85 o 
  11   6   8      115.14      125.79     30.86 o 
  12   6   8       47.91       44.82     12.42 o 
  13   6   8      163.12      141.67     26.22 o 
  14   6   8       81.36       67.37     38.03 o 
 -13   7   8        9.14       37.02     16.77 o 
 -12   7   8       19.23       15.60     19.51 o 
 -11   7   8       23.66       36.24     12.76 o 
 -10   7   8      119.23      129.54     29.48 o 
  -9   7   8      599.67      633.22    143.06 o 
  -8   7   8       63.68       48.03     21.80 o 
  -7   7   8       11.91       43.05     17.12 o 
  -6   7   8     1606.32     1282.48    128.76 o 
  -5   7   8       51.49      122.73     24.64 o 
  -4   7   8     1262.53     1313.83     72.12 o 
  -3   7   8     4553.49     4418.37    105.07 o 
  -2   7   8      403.19      365.97     41.37 o 
  -1   7   8     4552.35     4964.69     69.98 o 
   0   7   8     3042.53     2790.00     74.81 o 
   1   7   8     4552.41     5002.32     79.00 o 
   2   7   8      403.18      401.12     43.28 o 
   3   7   8     4553.89     4681.64    184.52 o 
   4   7   8     1262.63     1392.24     63.61 o 
   5   7   8       51.48      100.57     20.59 o 
   6   7   8     1606.23     1578.64    219.15 o 
   7   7   8       11.92       45.11     16.59 o 
   8   7   8       63.68       75.35     23.07 o 
   9   7   8      599.66      492.14     70.19 o 
  10   7   8      119.26      160.21     30.94 o 
  11   7   8       23.66       33.98     14.49 o 
  12   7   8       19.21       31.82     21.58 o 
  13   7   8        9.15       24.81     20.94 o 
 -13   8   8      230.01      209.26     44.44 o 
 -12   8   8      489.35      441.59     62.63 o 
 -11   8   8      133.26      144.48     31.95 o 
 -10   8   8     1391.13     1639.55    110.95 o 
  -9   8   8      961.60      959.83     96.98 o 
  -8   8   8      433.71      539.88     54.02 o 
  -7   8   8      253.20      306.67     46.70 o 
  -6   8   8      447.43      353.06     45.26 o 
  -5   8   8     3139.77     3122.26    145.61 o 
  -4   8   8     2128.92     2082.14    101.94 o 
  -3   8   8     2239.08     2273.98    171.48 o 
  -2   8   8     1251.11     1081.07     51.60 o 
  -1   8   8      290.53      332.63     36.18 o 
   0   8   8       68.35       86.07     15.52 o 
   1   8   8      290.55      322.86     34.34 o 
   2   8   8     1251.21     1182.22     60.76 o 
   3   8   8     2239.28     2132.80     88.49 o 
   4   8   8     2128.90     2145.98    114.51 o 
   5   8   8     3139.63     3161.26    157.23 o 
   6   8   8      447.34      448.06     49.07 o 
   7   8   8      253.24      284.31     52.30 o 
   8   8   8      433.72      515.07     57.67 o 
   9   8   8      961.58     1009.23     40.66 o 
  10   8   8     1391.11     1486.89    118.86 o 
  11   8   8      133.25       67.60     28.37 o 
  12   8   8      489.38      439.71    116.94 o 
  13   8   8      230.01      170.48     73.18 o 
 -12   9   8      274.95      217.14     39.65 o 
 -11   9   8       42.34       83.05     21.04 o 
 -10   9   8       66.34       76.52     22.50 o 
  -9   9   8      102.70       97.67     32.96 o 
  -8   9   8     3450.63     3825.59    179.24 o 
  -7   9   8     1412.56     1324.05    217.71 o 
  -6   9   8      529.45      533.69     67.26 o 
  -5   9   8       63.57       87.33     24.89 o 
  -4   9   8      302.66      456.53     52.63 o 
  -3   9   8     2118.82     2229.46    104.44 o 
  -2   9   8      652.16      685.43     55.72 o 
  -1   9   8     1194.70     1233.34     81.56 o 
   0   9   8     4499.19     4944.65    106.24 o 
   1   9   8     1194.69     1234.82     93.78 o 
   2   9   8      652.18      747.38     72.40 o 
   3   9   8     2118.89     2314.29    118.83 o 
   4   9   8      302.65      470.72     73.32 o 
   5   9   8       63.60      104.33     28.43 o 
   6   9   8      529.54      477.98     86.55 o 
   7   9   8     1412.59     1331.61    147.01 o 
   8   9   8     3450.53     3725.96    674.80 o 
   9   9   8      102.69      101.06     69.56 o 
  10   9   8       66.34       48.30     20.45 o 
  11   9   8       42.33       79.49     27.30 o 
  12   9   8      274.92      189.23     63.62 o 
 -12  10   8       51.99       60.26     23.50 o 
 -11  10   8      197.99      198.52     36.78 o 
 -10  10   8       47.51       44.56     25.63 o 
  -9  10   8      526.87      654.05     80.15 o 
  -8  10   8      200.99      182.94     38.47 o 
  -7  10   8     2377.10     2392.33    108.35 o 
  -6  10   8      366.96      424.31     41.26 o 
  -5  10   8       76.91       98.61     22.68 o 
  -4  10   8      543.88      610.22     65.18 o 
  -3  10   8     2191.30     2347.25     90.78 o 
  -2  10   8     2334.24     2268.21    170.22 o 
  -1  10   8      347.03      393.48     48.59 o 
   0  10   8     4203.15     4279.65    121.36 o 
   1  10   8      347.08      370.66     45.49 o 
   2  10   8     2334.09     2416.15    146.31 o 
   3  10   8     2191.38     2137.08     96.30 o 
   4  10   8      543.86      565.62     75.17 o 
   5  10   8       76.93      119.92     30.02 o 
   6  10   8      366.99      369.60     49.18 o 
   7  10   8     2377.12     2426.87    153.84 o 
   8  10   8      200.97      269.05     51.92 o 
   9  10   8      526.86      573.31     75.18 o 
  10  10   8       47.52       29.66     20.52 o 
  11  10   8      197.96      196.18     52.89 o 
  12  10   8       52.01       66.39     33.80 o 
 -11  11   8       11.70       39.97     19.20 o 
 -10  11   8       22.72       79.26     21.63 o 
  -9  11   8       27.14       28.45     11.40 o 
  -8  11   8       62.25      124.58     54.21 o 
  -7  11   8      586.84      551.47     56.73 o 
  -6  11   8      715.04      772.70     84.16 o 
  -5  11   8     1228.56     1072.98     72.02 o 
  -4  11   8      710.89      674.56     59.78 o 
  -3  11   8      483.75      455.38     50.15 o 
  -2  11   8     2129.42     2159.74    100.13 o 
  -1  11   8      559.99      509.29     41.73 o 
   0  11   8      961.35      990.77     29.15 o 
   1  11   8      559.98      455.08     45.96 o 
   2  11   8     2129.43     2011.52     86.32 o 
   3  11   8      483.78      531.21     56.68 o 
   4  11   8      710.86      660.57     63.90 o 
   5  11   8     1228.69     1282.11    102.10 o 
   6  11   8      714.96      707.61    108.36 o 
   7  11   8      586.84      581.99     71.73 o 
   8  11   8       62.25       90.12     44.91 o 
   9  11   8       27.15       26.03     22.42 o 
  10  11   8       22.73       90.35     22.40 o 
  11  11   8       11.70       17.69     20.32 o 
 -10  12   8       97.19       98.21     36.59 o 
  -9  12   8        8.89       27.33     32.80 o 
  -8  12   8      343.94      354.49     52.25 o 
  -7  12   8      232.92      229.92     30.31 o 
  -6  12   8      493.83      457.80     52.54 o 
  -5  12   8      524.77      494.15     59.95 o 
  -4  12   8     2573.28     2545.05    124.02 o 
  -3  12   8     2754.23     2818.44    156.28 o 
  -2  12   8     2493.64     2319.48    130.23 o 
  -1  12   8      873.91      893.46     73.31 o 
   0  12   8       56.26       73.41     20.67 o 
   1  12   8      873.86      894.98     52.14 o 
   2  12   8     2493.38     2380.84    117.69 o 
   3  12   8     2754.10     2985.18    134.71 o 
   4  12   8     2573.54     2452.38    100.72 o 
   5  12   8      524.76      549.64     59.71 o 
   6  12   8      493.81      487.54     68.89 o 
   7  12   8      232.90      266.21     43.30 o 
   8  12   8      343.96      389.68     61.79 o 
   9  12   8        8.89       53.30     16.75 o 
  10  12   8       97.16       71.30     24.50 o 
 -10  13   8       35.39       47.46     21.76 o 
  -9  13   8       26.09       58.29     17.05 o 
  -8  13   8       10.18       62.77     23.18 o 
  -7  13   8      140.76      168.63     37.39 o 
  -6  13   8      100.85      102.13     24.49 o 
  -5  13   8        8.88       39.74     23.32 o 
  -4  13   8      119.55      194.18     31.24 o 
  -3  13   8      585.37      531.24     50.16 o 
  -2  13   8     1316.82     1430.37    135.06 o 
  -1  13   8     2121.38     2059.44    127.29 o 
   0  13   8      115.07      218.33     42.21 o 
   1  13   8     2121.44     2218.40    184.96 o 
   2  13   8     1316.85     1511.11    133.17 o 
   3  13   8      585.38      524.93     72.69 o 
   4  13   8      119.55      152.32     28.42 o 
   5  13   8        8.89       12.16     14.03 o 
   6  13   8      100.85      128.74     29.76 o 
   7  13   8      140.76      145.11     34.98 o 
   8  13   8       10.17       35.67     19.31 o 
   9  13   8       26.08       35.82     14.51 o 
  10  13   8       35.39       28.37     22.03 o 
  -9  14   8      116.28      102.02     46.59 o 
  -8  14   8      171.12      170.57     37.29 o 
  -7  14   8      341.78      269.67     40.97 o 
  -6  14   8      409.39      369.15     57.28 o 
  -5  14   8      197.61      158.11     33.80 o 
  -4  14   8       27.22       12.74     28.64 o 
  -3  14   8       54.27       76.47     18.87 o 
  -2  14   8      165.77      154.26     23.31 o 
  -1  14   8      372.17      322.97     39.86 o 
   0  14   8       89.47      107.64     27.34 o 
   1  14   8      372.17      381.16     52.45 o 
   2  14   8      165.73      166.89     27.78 o 
   3  14   8       54.26      101.63     30.71 o 
   4  14   8       27.21       82.20     23.69 o 
   5  14   8      197.62      138.96     31.65 o 
   6  14   8      409.36      325.15     50.68 o 
   7  14   8      341.78      263.60     64.27 o 
   8  14   8      171.10      122.93     38.33 o 
   9  14   8      116.29       72.42     25.56 o 
  -7  15   8       18.83       50.27     18.23 o 
  -6  15   8      425.11      368.50     72.39 o 
  -5  15   8       79.93       99.90     31.42 o 
  -4  15   8       23.19       56.67     15.89 o 
  -3  15   8      387.21      334.52     55.63 o 
  -2  15   8      383.87      395.49     52.96 o 
  -1  15   8     1003.17      897.02     94.25 o 
   0  15   8       26.12       57.93     24.81 o 
   1  15   8     1003.16      930.19     95.06 o 
   2  15   8      383.91      524.07     59.65 o 
   3  15   8      387.19      309.15     69.44 o 
   4  15   8       23.17       48.83     16.92 o 
   5  15   8       79.93       33.50     21.65 o 
   6  15   8      425.12      461.30    120.10 o 
   7  15   8       18.83      124.39     50.98 o 
  -6  16   8       28.09       61.67     17.31 o 
  -5  16   8      269.03      177.34     56.48 o 
  -4  16   8       42.62       34.46     23.62 o 
  -3  16   8       33.45       43.83     20.09 o 
  -2  16   8       82.05       84.90     43.34 o 
  -1  16   8      209.96      135.30     46.81 o 
   0  16   8     1075.25     1096.76    151.47 o 
   1  16   8      209.94      196.69     35.18 o 
   2  16   8       82.06       60.51     29.27 o 
   3  16   8       33.43       43.26     25.28 o 
   4  16   8       42.64       39.91     27.52 o 
   5  16   8      269.03      187.00    101.40 o 
   6  16   8       28.09       28.58     22.95 o 
  -4  17   8       66.23       56.82     33.91 o 
  -3  17   8      278.66      200.95     70.51 o 
  -2  17   8      175.48      137.99     40.45 o 
  -1  17   8      288.98      292.18     49.34 o 
   0  17   8      576.34      637.82    135.20 o 
   1  17   8      288.95      172.86     48.88 o 
   2  17   8      175.51      143.46     47.89 o 
   3  17   8      278.65      281.05     66.01 o 
   4  17   8       66.23       69.53     37.95 o 
   1   0   9      251.75      283.38     15.28 o 
   2   0   9      531.97      503.74     16.50 o 
   3   0   9        1.44       24.81      5.83 o 
   4   0   9     1022.05      986.68     40.68 o 
   5   0   9     6992.33     7499.08    198.54 o 
   6   0   9     1021.07      892.04     47.27 o 
   7   0   9     2488.76     2475.65     98.09 o 
   8   0   9      454.51      642.76     74.87 o 
   9   0   9     1661.30     1611.05     48.61 o 
  10   0   9      700.00      906.21     74.77 o 
  11   0   9       15.89       59.30     16.68 o 
  12   0   9     1148.82     1121.65    110.60 o 
  13   0   9      198.83       98.07     42.19 o 
  14   0   9      163.13      166.03     49.03 o 
 -14   1   9      410.44      378.47     61.02 o 
 -13   1   9       42.94       91.16     32.49 o 
 -12   1   9      288.98      330.85     54.67 o 
 -11   1   9      785.11      807.88     95.61 o 
 -10   1   9      135.99      146.68     61.10 o 
  -9   1   9      418.46      410.07     60.92 o 
  -8   1   9     3648.47     3597.41    146.01 o 
  -7   1   9     2262.63     2248.16    104.57 o 
  -6   1   9     5624.27     5549.62    132.11 o 
  -5   1   9      822.22      752.56     41.08 o 
  -4   1   9      324.12      277.56     19.77 o 
  -3   1   9      401.04      333.89     20.05 o 
  -2   1   9      643.64      526.27     27.82 o 
  -1   1   9      874.45      953.07     49.25 o 
   0   1   9      531.70      403.75     14.11 o 
   1   1   9      874.56     1013.49     60.45 o 
   2   1   9      643.71      568.68     19.67 o 
   3   1   9      400.98      322.25     20.03 o 
   4   1   9      324.29      295.28     17.78 o 
   5   1   9      822.06      699.40     36.50 o 
   6   1   9     5624.36     5333.59    304.99 o 
   7   1   9     2262.41     2166.53     85.59 o 
   8   1   9     3648.38     3705.93    128.02 o 
   9   1   9      418.55      430.91     55.53 o 
  10   1   9      136.00      138.82     22.38 o 
  11   1   9      785.02      856.35     95.23 o 
  12   1   9      288.97      330.50     45.18 o 
  13   1   9       42.95       60.01     22.10 o 
  14   1   9      410.43      456.35     78.66 o 
 -14   2   9       22.48       17.41     14.67 o 
 -13   2   9      368.86      446.87     52.23 o 
 -12   2   9      520.53      558.27     67.93 o 
 -11   2   9      751.99      829.93     87.04 o 
 -10   2   9      304.10      392.34     50.20 o 
  -9   2   9      468.12      565.47     81.07 o 
  -8   2   9      942.76      986.18     77.35 o 
  -7   2   9     2683.31     3456.15    141.23 o 
  -6   2   9      974.77      968.10     73.62 o 
  -5   2   9     1231.84     1170.16     61.93 o 
  -4   2   9      255.11      208.69     19.37 o 
  -3   2   9     2943.49     2996.47    147.43 o 
  -2   2   9       41.22       49.40      6.14 o 
  -1   2   9     4540.30     4258.42     53.30 o 
   0   2   9     7125.52     6881.16    136.29 o 
   1   2   9     4540.25     4201.79     67.79 o 
   2   2   9       41.22       52.34      6.69 o 
   3   2   9     2943.35     3090.69    194.97 o 
   4   2   9      255.02      246.83     29.06 o 
   5   2   9     1231.76     1107.04     64.62 o 
   6   2   9      974.70     1081.05    210.77 o 
   7   2   9     2683.52     3029.17    329.18 o 
   8   2   9      942.79     1027.42     86.89 o 
   9   2   9      468.11      556.84     73.46 o 
  10   2   9      304.08      457.15     63.74 o 
  11   2   9      751.86      816.48     93.94 o 
  12   2   9      520.51      566.49     71.96 o 
  13   2   9      368.91      414.37     65.21 o 
  14   2   9       22.48       24.77     18.88 o 
 -14   3   9       52.18       33.15     16.42 o 
 -13   3   9      106.60      140.76     39.65 o 
 -12   3   9     1540.65     1449.46    189.73 o 
 -11   3   9      485.23      427.37     63.81 o 
 -10   3   9       53.51       82.43     19.45 o 
  -9   3   9     3010.10     3185.24    152.90 o 
  -8   3   9     3561.68     3858.58    197.85 o 
  -7   3   9       58.07       94.87     16.64 o 
  -6   3   9     6500.42     6060.37    124.36 o 
  -5   3   9    15052.05    15210.27    275.00 o 
  -4   3   9     2208.27     1857.32     67.94 o 
  -3   3   9     4265.50     4184.41     54.01 o 
  -2   3   9     3565.94     3842.00     57.43 o 
  -1   3   9      806.97      741.52     21.46 o 
   0   3   9      123.66      127.54      7.29 o 
   1   3   9      807.01      761.20     39.80 o 
   2   3   9     3566.04     3848.00     64.55 o 
   3   3   9     4265.76     4139.63     97.42 o 
   4   3   9     2208.29     1769.78     70.81 o 
   5   3   9    15052.27    14156.43    266.70 o 
   6   3   9     6500.50     6343.28    231.74 o 
   7   3   9       58.08       93.80     22.63 o 
   8   3   9     3561.66     3621.37    150.24 o 
   9   3   9     3010.04     3183.10    240.17 o 
  10   3   9       53.48       58.54     39.27 o 
  11   3   9      485.34      476.60     64.53 o 
  12   3   9     1540.68     1419.84    128.43 o 
  13   3   9      106.59      168.11     32.25 o 
  14   3   9       52.19       79.53     22.85 o 
 -14   4   9      507.50      385.63     87.95 o 
 -13   4   9      690.92      557.52     98.28 o 
 -12   4   9       32.39       33.97     16.34 o 
 -11   4   9       32.12       51.95     16.87 o 
 -10   4   9      451.05      550.12     62.84 o 
  -9   4   9      661.97      851.02     81.69 o 
  -8   4   9      432.88      550.96     72.96 o 
  -7   4   9     3852.84     4049.79    161.22 o 
  -6   4   9     6094.93     6123.15    196.27 o 
  -5   4   9     4187.96     3904.46     83.54 o 
  -4   4   9     1522.31     1673.36    111.41 o 
  -3   4   9      395.01      358.94     29.62 o 
  -2   4   9    19550.23    20122.49    184.45 o 
  -1   4   9      769.23      951.39     39.83 o 
   0   4   9        6.69       17.56      4.73 o 
   1   4   9      769.22     1039.61     48.35 o 
   2   4   9    19549.52    19752.32    331.87 o 
   3   4   9      395.03      344.17     32.92 o 
   4   4   9     1522.45     1546.07    131.45 o 
   5   4   9     4187.83     4199.83    110.33 o 
   6   4   9     6094.96     6188.29    159.71 o 
   7   4   9     3852.86     4140.20    162.18 o 
   8   4   9      432.86      583.91     67.29 o 
   9   4   9      661.79      795.13     94.21 o 
  10   4   9      451.09      491.56     50.87 o 
  11   4   9       32.10       61.95     21.57 o 
  12   4   9       32.41       81.99     19.73 o 
  13   4   9      690.89      639.90     99.23 o 
  14   4   9      507.47      514.72    104.57 o 
 -14   5   9       63.93       71.86     16.71 o 
 -13   5   9       29.58       65.07     17.16 o 
 -12   5   9      196.33      244.61     43.85 o 
 -11   5   9      716.54      753.19     72.97 o 
 -10   5   9       91.92       65.19     31.65 o 
  -9   5   9     1460.42     1239.33     54.58 o 
  -8   5   9      333.14      336.79     53.12 o 
  -7   5   9      160.94      143.88     23.57 o 
  -6   5   9     1145.44     1340.85     44.21 o 
  -5   5   9      662.38      688.01     42.88 o 
  -4   5   9      502.86      472.26     45.38 o 
  -3   5   9      897.84      858.23     50.59 o 
  -2   5   9    17992.19    18950.63    184.32 o 
  -1   5   9     1176.15     1044.60     38.35 o 
   0   5   9     1047.60      906.65     63.02 o 
   1   5   9     1176.07     1079.57     43.83 o 
   2   5   9    17992.64    19623.54    282.62 o 
   3   5   9      897.88      798.58     48.24 o 
   4   5   9      502.82      439.71     50.25 o 
   5   5   9      662.56      711.88     53.56 o 
   6   5   9     1145.35     1281.90     52.51 o 
   7   5   9      160.97      139.65     24.40 o 
   8   5   9      333.15      337.24     56.77 o 
   9   5   9     1460.53     1450.90     85.38 o 
  10   5   9       91.91      139.22     43.58 o 
  11   5   9      716.59      725.45    126.96 o 
  12   5   9      196.34      267.80     45.95 o 
  13   5   9       29.57       52.87     19.67 o 
  14   5   9       63.91       89.84     26.25 o 
 -13   6   9       69.59       68.01     19.39 o 
 -12   6   9       99.25       81.27     21.67 o 
 -11   6   9       11.25       33.38     18.05 o 
 -10   6   9      227.42      221.74     39.67 o 
  -9   6   9      610.97      567.84     57.64 o 
  -8   6   9      477.58      498.43     57.91 o 
  -7   6   9     1296.47     1150.18    151.53 o 
  -6   6   9     2550.38     2425.33    100.68 o 
  -5   6   9      250.70      277.66     34.33 o 
  -4   6   9     4848.54     5083.42    112.84 o 
  -3   6   9     8253.00     8602.83    211.29 o 
  -2   6   9     2423.59     2310.45     77.89 o 
  -1   6   9     2190.43     2203.01     60.60 o 
   0   6   9     4688.93     5639.03    150.30 o 
   1   6   9     2190.37     2174.20     62.54 o 
   2   6   9     2423.62     2254.51     75.59 o 
   3   6   9     8252.76     8627.75    357.36 o 
   4   6   9     4848.19     5150.41    131.83 o 
   5   6   9      250.63      298.14     44.35 o 
   6   6   9     2550.04     2489.54    109.07 o 
   7   6   9     1296.57     1388.99    108.90 o 
   8   6   9      477.59      597.02     66.06 o 
   9   6   9      610.93      617.82     55.24 o 
  10   6   9      227.38      233.17     37.15 o 
  11   6   9       11.26       54.18     19.88 o 
  12   6   9       99.27      132.43     25.45 o 
  13   6   9       69.60       95.67     36.67 o 
 -13   7   9        8.48       39.23     29.27 o 
 -12   7   9      244.26      292.96     44.77 o 
 -11   7   9      418.72      439.24     55.57 o 
 -10   7   9      269.02      205.64     35.44 o 
  -9   7   9       40.39       42.42     28.63 o 
  -8   7   9      728.55      807.46     87.90 o 
  -7   7   9      872.18      848.42     65.62 o 
  -6   7   9     1335.48     1410.74     82.03 o 
  -5   7   9     1722.04     1758.42     78.41 o 
  -4   7   9     7951.32     8583.17    350.02 o 
  -3   7   9     4076.36     4219.08    144.70 o 
  -2   7   9     1260.33     1205.13     66.27 o 
  -1   7   9     1241.70     1099.33     56.80 o 
   0   7   9     2458.87     2054.81     65.80 o 
   1   7   9     1241.70     1108.35     45.78 o 
   2   7   9     1260.46     1190.57     48.52 o 
   3   7   9     4076.30     4101.22    143.79 o 
   4   7   9     7951.36     8590.06    399.29 o 
   5   7   9     1722.07     1770.17     98.76 o 
   6   7   9     1335.53     1272.37    127.68 o 
   7   7   9      872.12      913.50     61.46 o 
   8   7   9      728.49      842.61     97.60 o 
   9   7   9       40.38       57.00     14.25 o 
  10   7   9      268.99      227.80     36.04 o 
  11   7   9      418.65      412.35     62.48 o 
  12   7   9      244.25      262.17     66.15 o 
  13   7   9        8.48       32.74     23.37 o 
 -13   8   9      212.56      225.34     50.35 o 
 -12   8   9        8.96       33.05     18.18 o 
 -11   8   9       96.39       84.19     27.67 o 
 -10   8   9     1967.93     1960.68     72.94 o 
  -9   8   9      293.50      321.30     43.68 o 
  -8   8   9      371.47      462.48     57.65 o 
  -7   8   9     1061.24      995.47     86.67 o 
  -6   8   9     1100.51     1124.24     88.72 o 
  -5   8   9     3511.68     3904.49    290.99 o 
  -4   8   9      908.52     1113.34     83.98 o 
  -3   8   9     3668.21     3663.66    103.89 o 
  -2   8   9       46.39       10.79     15.29 o 
  -1   8   9     5545.44     5304.69    189.13 o 
   0   8   9    22851.27    23071.27    553.03 o 
   1   8   9     5545.44     5360.26    168.03 o 
   2   8   9       46.39       49.82     14.82 o 
   3   8   9     3668.05     3691.48    106.66 o 
   4   8   9      908.52     1193.31    128.20 o 
   5   8   9     3511.53     3761.24    312.98 o 
   6   8   9     1100.62     1095.02     77.14 o 
   7   8   9     1061.34     1090.37     51.78 o 
   8   8   9      371.39      436.48     52.09 o 
   9   8   9      293.46      268.47     55.88 o 
  10   8   9     1967.89     2045.44    241.13 o 
  11   8   9       96.39       48.29     28.67 o 
  12   8   9        8.96       62.21     20.31 o 
  13   8   9      212.56      230.87     60.09 o 
 -12   9   9      182.61      125.51     37.49 o 
 -11   9   9       22.52       76.74     21.64 o 
 -10   9   9       26.44       33.58     23.31 o 
  -9   9   9      622.69      664.05     69.83 o 
  -8   9   9       38.33       96.59     25.72 o 
  -7   9   9     1697.19     1974.21    127.97 o 
  -6   9   9      771.22      832.47     67.95 o 
  -5   9   9      777.19      867.93     74.49 o 
  -4   9   9     2106.46     1999.12     63.92 o 
  -3   9   9      123.44      151.69     22.62 o 
  -2   9   9     2584.75     2644.60     92.56 o 
  -1   9   9       27.75       89.18     19.84 o 
   0   9   9     3455.37     3458.23     98.18 o 
   1   9   9       27.74       55.89     20.82 o 
   2   9   9     2584.67     2771.67    131.86 o 
   3   9   9      123.45      165.53     23.92 o 
   4   9   9     2106.45     1894.40     63.79 o 
   5   9   9      777.24      760.77     72.13 o 
   6   9   9      771.33      884.25     99.54 o 
   7   9   9     1697.12     1755.70    146.85 o 
   8   9   9       38.33       69.46     22.97 o 
   9   9   9      622.67      595.77     77.93 o 
  10   9   9       26.44       53.85     25.28 o 
  11   9   9       22.52       34.22     25.20 o 
  12   9   9      182.61      179.99     36.89 o 
 -12  10   9        4.66       40.03     17.43 o 
 -11  10   9      467.57      401.96     66.65 o 
 -10  10   9      111.23      100.42     36.40 o 
  -9  10   9      446.20      451.53     63.64 o 
  -8  10   9      750.57      698.72     67.52 o 
  -7  10   9     1624.47     1984.24    136.80 o 
  -6  10   9      905.28      859.68     69.32 o 
  -5  10   9      124.35      144.04     23.78 o 
  -4  10   9      414.35      453.01     54.22 o 
  -3  10   9      757.29      878.77     79.77 o 
  -2  10   9      323.10      379.52     44.99 o 
  -1  10   9      174.65      194.31     31.52 o 
   0  10   9     2065.56     1984.64     63.81 o 
   1  10   9      174.68      193.65     28.33 o 
   2  10   9      323.07      336.40     46.78 o 
   3  10   9      757.37      782.07     61.91 o 
   4  10   9      414.36      471.54     56.38 o 
   5  10   9      124.35      152.19     28.34 o 
   6  10   9      905.31      949.83     75.80 o 
   7  10   9     1624.51     1890.69    122.10 o 
   8  10   9      750.55      827.75     85.60 o 
   9  10   9      446.20      490.77     86.01 o 
  10  10   9      111.25      136.92     31.03 o 
  11  10   9      467.54      515.47     87.81 o 
  12  10   9        4.66       50.40     27.46 o 
 -11  11   9      472.37      370.22    118.67 o 
 -10  11   9       74.96      117.16     16.37 o 
  -9  11   9      272.92      248.78     31.46 o 
  -8  11   9      194.84      213.86     31.71 o 
  -7  11   9      299.31      317.70     36.24 o 
  -6  11   9     4291.17     4215.00    272.73 o 
  -5  11   9     1679.24     1625.20    127.32 o 
  -4  11   9      464.59      598.77     56.77 o 
  -3  11   9      886.15      957.53     77.16 o 
  -2  11   9      658.94      780.01     75.83 o 
  -1  11   9     1475.78     1526.07     74.75 o 
   0  11   9     3938.28     4073.70    115.28 o 
   1  11   9     1475.80     1759.84     82.39 o 
   2  11   9      658.90      778.35     65.67 o 
   3  11   9      886.21      971.52     74.25 o 
   4  11   9      464.58      577.80     61.42 o 
   5  11   9     1679.17     1524.00     88.45 o 
   6  11   9     4291.11     4541.66    190.47 o 
   7  11   9      299.36      349.21     58.81 o 
   8  11   9      194.85      196.19     42.97 o 
   9  11   9      272.91      230.18     34.52 o 
  10  11   9       74.96      107.14     27.69 o 
  11  11   9      472.32      305.51     87.21 o 
 -10  12   9      106.66      130.05     40.44 o 
  -9  12   9      149.78      144.27     29.66 o 
  -8  12   9        4.26       24.95     12.02 o 
  -7  12   9      189.14      192.59     44.07 o 
  -6  12   9      183.01      155.01     24.48 o 
  -5  12   9       42.63       50.83     18.30 o 
  -4  12   9     1289.70     1279.22    102.08 o 
  -3  12   9      569.73      539.41     52.16 o 
  -2  12   9      948.43      969.94     73.01 o 
  -1  12   9      546.08      547.55     43.93 o 
   0  12   9     2252.83     2188.10    126.73 o 
   1  12   9      546.13      492.75     42.07 o 
   2  12   9      948.50      864.38     89.16 o 
   3  12   9      569.75      534.44     54.07 o 
   4  12   9     1289.66     1239.77    100.62 o 
   5  12   9       42.63       78.60     22.53 o 
   6  12   9      183.02      154.72     32.71 o 
   7  12   9      189.11      170.34     44.81 o 
   8  12   9        4.26       48.56     12.90 o 
   9  12   9      149.84      100.44     29.72 o 
  10  12   9      106.66      116.19     45.61 o 
 -10  13   9      111.99       88.12     24.17 o 
  -9  13   9        1.62       48.86     31.40 o 
  -8  13   9      131.95      110.24     29.02 o 
  -7  13   9       43.76       89.78     22.17 o 
  -6  13   9      131.49      137.79     28.51 o 
  -5  13   9      304.95      251.31     44.48 o 
  -4  13   9      392.39      337.22     39.54 o 
  -3  13   9      613.32      545.27     51.18 o 
  -2  13   9     1459.56     1487.32     85.37 o 
  -1  13   9     2689.26     2661.10    121.16 o 
   0  13   9     2033.08     2147.28    169.65 o 
   1  13   9     2689.16     2801.31    119.70 o 
   2  13   9     1459.40     1655.55    138.69 o 
   3  13   9      613.38      478.96     77.06 o 
   4  13   9      392.41      375.22     57.46 o 
   5  13   9      304.87      299.70     52.57 o 
   6  13   9      131.54      154.07     28.78 o 
   7  13   9       43.75       55.87     17.08 o 
   8  13   9      131.92      152.85     37.35 o 
   9  13   9        1.62       52.39     21.57 o 
  10  13   9      111.99       56.66     34.68 o 
  -8  14   9       91.90      104.80     21.11 o 
  -7  14   9      145.64       82.41     28.67 o 
  -6  14   9      998.61      957.82    133.30 o 
  -5  14   9       22.66       23.53     23.70 o 
  -4  14   9      113.23      142.96     28.18 o 
  -3  14   9      277.46      222.39     31.67 o 
  -2  14   9      506.44      482.52     56.94 o 
  -1  14   9      112.34       72.78     21.34 o 
   0  14   9      594.80      684.15     82.07 o 
   1  14   9      112.37      113.34     26.71 o 
   2  14   9      506.46      586.93     65.66 o 
   3  14   9      277.46      287.17     53.52 o 
   4  14   9      113.22       87.00     38.68 o 
   5  14   9       22.66       39.93     17.51 o 
   6  14   9      998.65     1106.93    155.40 o 
   7  14   9      145.65      129.14     28.77 o 
   8  14   9       91.91      135.81     37.42 o 
  -7  15   9       75.79      148.31     30.34 o 
  -6  15   9      127.04      122.09     29.09 o 
  -5  15   9      555.59      540.90     91.73 o 
  -4  15   9       10.38       26.15     26.54 o 
  -3  15   9      128.45      127.15     22.25 o 
  -2  15   9       84.76       66.75     16.84 o 
  -1  15   9      408.94      378.36     57.43 o 
   0  15   9       91.15      149.33     36.43 o 
   1  15   9      408.98      321.22     38.55 o 
   2  15   9       84.74       80.43     35.41 o 
   3  15   9      128.46      138.19     23.61 o 
   4  15   9       10.38       52.37     52.36 o 
   5  15   9      555.61      748.52    115.07 o 
   6  15   9      127.04      172.28     51.17 o 
   7  15   9       75.79      119.06     79.97 o 
  -6  16   9       53.68       88.97     39.25 o 
  -5  16   9      229.04      183.12     35.70 o 
  -4  16   9      325.33      236.85     61.76 o 
  -3  16   9       18.79       41.64     17.93 o 
  -2  16   9      434.66      394.91     84.16 o 
  -1  16   9      254.44      250.87     51.21 o 
   0  16   9      524.19      653.37     94.92 o 
   1  16   9      254.45      253.80     52.27 o 
   2  16   9      434.67      348.67     67.16 o 
   3  16   9       18.80       54.96     30.29 o 
   4  16   9      325.39      402.39     70.06 o 
   5  16   9      229.03      119.31     63.91 o 
   6  16   9       53.67      171.77     40.31 o 
  -3  17   9       30.39       64.69     26.46 o 
  -2  17   9      101.25      204.93     57.57 o 
  -1  17   9      839.99      743.16    179.23 o 
   0  17   9       14.30       48.60     23.91 o 
   1  17   9      840.02      746.85    179.34 o 
   2  17   9      101.25       70.10     36.91 o 
   3  17   9       30.39       89.47     41.59 o 
   0   0  10     1904.71     2701.69     89.29 o 
   1   0  10       30.11       88.48      8.24 o 
   2   0  10      172.08      146.77     13.90 o 
   3   0  10      478.99      485.44     26.88 o 
   4   0  10        1.01       19.26      5.29 o 
   5   0  10        9.96       66.62      9.89 o 
   6   0  10     4688.21     4684.21     94.99 o 
   7   0  10     8064.95     7725.92    211.70 o 
   8   0  10     1184.22     1180.67     72.02 o 
   9   0  10       54.71       46.30     14.72 o 
  10   0  10       13.17       18.68     16.06 o 
  11   0  10     1672.45     1722.80    123.37 o 
  12   0  10      163.54      223.55     41.55 o 
  13   0  10      785.26      790.82    126.12 o 
  14   0  10        0.02       -0.62     21.73 o 
 -14   1  10       43.80       58.55     22.84 o 
 -13   1  10        4.93       18.99     11.32 o 
 -12   1  10       67.64       84.44     18.37 o 
 -11   1  10      962.44      856.68     87.46 o 
 -10   1  10      421.58      326.80     45.23 o 
  -9   1  10      656.98      730.30     80.16 o 
  -8   1  10     3078.04     2696.20    126.19 o 
  -7   1  10     1595.26     1429.28     76.58 o 
  -6   1  10     6590.61     7089.79    368.95 o 
  -5   1  10     2149.23     2410.42    127.71 o 
  -4   1  10      120.57      151.74     15.21 o 
  -3   1  10     3126.54     3009.13     73.38 o 
  -2   1  10     6710.74     6385.49     93.30 o 
  -1   1  10     3547.19     3199.94     49.60 o 
   0   1  10      384.61      293.65     10.55 o 
   1   1  10     3547.23     3262.86     46.21 o 
   2   1  10     6710.96     6263.12     85.94 o 
   3   1  10     3126.43     3013.57     87.02 o 
   4   1  10      120.60      156.35     14.85 o 
   5   1  10     2149.31     2602.92    116.79 o 
   6   1  10     6590.71     6660.08    187.45 o 
   7   1  10     1595.26     1446.79     56.98 o 
   8   1  10     3077.91     2746.80    114.61 o 
   9   1  10      656.97      702.06     74.21 o 
  10   1  10      421.58      301.78     36.27 o 
  11   1  10      962.45      920.47     97.64 o 
  12   1  10       67.63       86.21     30.36 o 
  13   1  10        4.93       37.57     27.46 o 
  14   1  10       43.79      122.76     46.17 o 
 -14   2  10       12.22       31.30     15.65 o 
 -13   2  10      243.46      182.14     42.93 o 
 -12   2  10      112.41       81.44     44.04 o 
 -11   2  10       60.33       45.54     17.84 o 
 -10   2  10      499.04      573.56     77.50 o 
  -9   2  10       79.50       48.13     22.73 o 
  -8   2  10      623.01      632.90     90.20 o 
  -7   2  10     5448.89     5601.64    155.15 o 
  -6   2  10      204.51      217.15     28.98 o 
  -5   2  10     1465.50     1649.47    108.30 o 
  -4   2  10      334.26      305.61     29.42 o 
  -3   2  10     2661.62     2260.66     56.21 o 
  -2   2  10      444.57      532.29     33.73 o 
  -1   2  10     1084.04     1180.51     36.66 o 
   0   2  10      153.64      123.95      7.74 o 
   1   2  10     1083.96     1234.32     49.80 o 
   2   2  10      444.64      519.17     23.22 o 
   3   2  10     2661.55     2248.16     64.93 o 
   4   2  10      334.28      349.71     40.35 o 
   5   2  10     1465.43     1744.38     78.39 o 
   6   2  10      204.67      204.05     45.80 o 
   7   2  10     5448.85     5493.28    284.27 o 
   8   2  10      622.98      575.84     73.36 o 
   9   2  10       79.50       55.91     18.62 o 
  10   2  10      499.02      559.36     58.59 o 
  11   2  10       60.35       96.59     19.24 o 
  12   2  10      112.46      103.28     27.45 o 
  13   2  10      243.45      269.93     36.42 o 
  14   2  10       12.22       54.98     21.61 o 
 -14   3  10      162.12      214.53     41.57 o 
 -13   3  10      120.29      151.03     33.82 o 
 -12   3  10      113.74      101.80     20.40 o 
 -11   3  10      501.15      440.91     60.74 o 
 -10   3  10      176.75      159.03     27.01 o 
  -9   3  10      162.76      190.15     35.21 o 
  -8   3  10      529.01      451.44     72.12 o 
  -7   3  10     1022.10      977.90     77.84 o 
  -6   3  10      925.22      923.01     72.23 o 
  -5   3  10     7017.87     6695.22    316.98 o 
  -4   3  10      194.86      162.70     21.00 o 
  -3   3  10     5963.76     6091.63    212.75 o 
  -2   3  10     1104.23     1165.11     57.60 o 
  -1   3  10     7988.87     7812.74     74.62 o 
   0   3  10      264.53      175.00      9.29 o 
   1   3  10     7988.90     7803.65    132.97 o 
   2   3  10     1104.21     1280.49     60.32 o 
   3   3  10     5963.78     5844.83    142.11 o 
   4   3  10      194.84      173.98     23.42 o 
   5   3  10     7017.66     6499.65    130.78 o 
   6   3  10      925.29      845.25     69.80 o 
   7   3  10     1022.05     1083.02     71.09 o 
   8   3  10      529.03      491.09     63.55 o 
   9   3  10      162.76      204.38     50.77 o 
  10   3  10      176.77      144.47     26.73 o 
  11   3  10      501.12      520.14     54.39 o 
  12   3  10      113.72       76.75     22.56 o 
  13   3  10      120.28      194.10     31.10 o 
  14   3  10      162.10       97.03     28.58 o 
 -14   4  10      233.67      245.96     57.33 o 
 -13   4  10       37.08       33.24     12.66 o 
 -12   4  10      883.99      926.13    120.95 o 
 -11   4  10      450.31      390.25     55.32 o 
 -10   4  10      693.41      654.02     71.96 o 
  -9   4  10     2638.90     2553.93    152.51 o 
  -8   4  10      702.76      667.82     64.53 o 
  -7   4  10      138.84      149.14     26.27 o 
  -6   4  10       59.90       61.07     10.61 o 
  -5   4  10       73.65       61.90     11.35 o 
  -4   4  10     5505.17     5784.19    209.04 o 
  -3   4  10     2704.30     2556.23    180.57 o 
  -2   4  10     2960.22     3324.83     71.51 o 
  -1   4  10     1566.62     1807.79     39.61 o 
   0   4  10     4989.31     5228.97     72.34 o 
   1   4  10     1566.91     1850.71     59.26 o 
   2   4  10     2960.33     3326.85    115.41 o 
   3   4  10     2704.47     2392.18    203.04 o 
   4   4  10     5504.86     5682.62    124.32 o 
   5   4  10       73.64       99.03     16.89 o 
   6   4  10       59.90       84.67     17.90 o 
   7   4  10      138.84      192.15     28.62 o 
   8   4  10      702.75      634.33     75.43 o 
   9   4  10     2638.99     2760.24    156.87 o 
  10   4  10      693.38      685.68     73.63 o 
  11   4  10      450.31      395.96     52.68 o 
  12   4  10      883.97      944.63     85.80 o 
  13   4  10       37.08       38.20     49.34 o 
  14   4  10      233.69      202.62     50.39 o 
 -14   5  10      537.69      382.60     76.15 o 
 -13   5  10      210.19      210.50     48.83 o 
 -12   5  10      803.47      862.04    109.93 o 
 -11   5  10      260.43      302.68     36.89 o 
 -10   5  10      670.60      719.67     77.43 o 
  -9   5  10     1323.83     1516.66     62.20 o 
  -8   5  10      710.23      742.92     87.23 o 
  -7   5  10     2840.47     2659.28    140.91 o 
  -6   5  10      525.16      488.59     38.09 o 
  -5   5  10      921.96      876.11     45.30 o 
  -4   5  10      213.86      180.24     23.11 o 
  -3   5  10     2584.70     2422.94     72.01 o 
  -2   5  10     3772.54     3719.22     94.02 o 
  -1   5  10      226.81      237.17     15.60 o 
   0   5  10     2022.87     1880.17     71.51 o 
   1   5  10      226.79      227.65     24.51 o 
   2   5  10     3772.73     3679.58    153.72 o 
   3   5  10     2584.83     2359.95     79.11 o 
   4   5  10      213.81      215.62     34.53 o 
   5   5  10      921.93      857.96     51.48 o 
   6   5  10      525.20      571.62     67.11 o 
   7   5  10     2840.59     2757.05    118.41 o 
   8   5  10      710.24      824.01     96.35 o 
   9   5  10     1323.89     1284.97    141.99 o 
  10   5  10      670.69      636.83     81.58 o 
  11   5  10      260.45      295.30     43.57 o 
  12   5  10      803.47      752.33     77.79 o 
  13   5  10      210.22      270.26     48.39 o 
  14   5  10      537.71      672.22     93.02 o 
 -13   6  10      212.54      179.31     32.45 o 
 -12   6  10      383.66      325.04     62.06 o 
 -11   6  10      165.85      161.30     56.66 o 
 -10   6  10      322.86      312.94     42.82 o 
  -9   6  10      790.63      746.15     72.04 o 
  -8   6  10      305.33      250.44     38.99 o 
  -7   6  10     1024.04     1020.56    108.99 o 
  -6   6  10     3399.48     3056.36    106.82 o 
  -5   6  10     5584.65     5419.38    157.39 o 
  -4   6  10     1869.10     1884.14     70.13 o 
  -3   6  10     3599.30     3715.20     83.88 o 
  -2   6  10      945.24      908.34     81.18 o 
  -1   6  10      352.13      391.60     27.68 o 
   0   6  10    17900.92    18069.83    222.28 o 
   1   6  10      352.08      333.78     32.30 o 
   2   6  10      945.26      852.65     58.86 o 
   3   6  10     3599.25     3787.29    209.57 o 
   4   6  10     1869.05     1841.38     83.10 o 
   5   6  10     5584.58     5407.94    172.79 o 
   6   6  10     3399.72     3349.30    275.86 o 
   7   6  10     1024.03     1175.41    171.66 o 
   8   6  10      305.32      297.56     48.30 o 
   9   6  10      790.64      876.36     71.47 o 
  10   6  10      322.88      266.80     44.38 o 
  11   6  10      165.85      138.23     27.45 o 
  12   6  10      383.66      383.54     59.79 o 
  13   6  10      212.55      158.73     47.99 o 
 -13   7  10      238.66      174.60     50.86 o 
 -12   7  10       42.01       58.91     30.63 o 
 -11   7  10      104.52      101.91     24.59 o 
 -10   7  10      493.37      469.10     53.68 o 
  -9   7  10      391.58      420.91     51.75 o 
  -8   7  10     1538.99     1575.24     96.69 o 
  -7   7  10     1270.95     1138.71    115.72 o 
  -6   7  10     3483.90     3391.41    159.86 o 
  -5   7  10     6960.18     6733.98    187.90 o 
  -4   7  10     3175.48     3471.28    144.92 o 
  -3   7  10      606.98      718.79     60.83 o 
  -2   7  10      940.35      908.34     74.67 o 
  -1   7  10     4389.24     4487.97    120.37 o 
   0   7  10     2332.73     1998.18     62.42 o 
   1   7  10     4389.15     4436.74    103.52 o 
   2   7  10      940.16      962.28     74.89 o 
   3   7  10      606.95      658.04     38.19 o 
   4   7  10     3175.40     3382.94    196.44 o 
   5   7  10     6960.10     6914.54    229.84 o 
   6   7  10     3484.12     3644.12    293.14 o 
   7   7  10     1271.03     1328.41     71.26 o 
   8   7  10     1539.06     1510.46     77.32 o 
   9   7  10      391.69      416.74     59.44 o 
  10   7  10      493.33      515.24     67.10 o 
  11   7  10      104.51      136.57     40.15 o 
  12   7  10       42.02       66.14     31.69 o 
  13   7  10      238.66      177.76     46.64 o 
 -13   8  10       20.17       27.09     15.08 o 
 -12   8  10      488.74      332.95     71.93 o 
 -11   8  10       69.10       90.03     22.21 o 
 -10   8  10      306.44      353.26     44.79 o 
  -9   8  10      461.14      473.25     65.87 o 
  -8   8  10      716.04      912.87     83.93 o 
  -7   8  10      714.23      889.93     87.59 o 
  -6   8  10      154.98      211.73     42.29 o 
  -5   8  10       81.32       88.66     17.37 o 
  -4   8  10      757.59      812.96     78.49 o 
  -3   8  10     1794.92     1774.51     90.12 o 
  -2   8  10      667.06      569.94     51.74 o 
  -1   8  10     4319.60     4550.88    149.28 o 
   0   8  10      801.18      753.82     52.39 o 
   1   8  10     4319.75     4449.53    163.97 o 
   2   8  10      667.11      678.66     66.90 o 
   3   8  10     1794.87     1710.88     67.54 o 
   4   8  10      757.58      780.62     85.72 o 
   5   8  10       81.32       94.99     20.20 o 
   6   8  10      155.01      201.75     39.33 o 
   7   8  10      714.26      840.93     94.71 o 
   8   8  10      715.99      804.84    107.89 o 
   9   8  10      461.13      500.34     71.84 o 
  10   8  10      306.46      328.05     70.54 o 
  11   8  10       69.10       61.17     33.78 o 
  12   8  10      488.73      506.06     95.67 o 
  13   8  10       20.17       73.41     31.69 o 
 -12   9  10      227.01      129.81     33.57 o 
 -11   9  10       61.71       52.61     24.63 o 
 -10   9  10      159.03      156.90     35.49 o 
  -9   9  10      278.98      263.22     38.87 o 
  -8   9  10     1365.11     1337.84    131.88 o 
  -7   9  10     1192.66     1238.70     88.01 o 
  -6   9  10      777.74      913.56     86.70 o 
  -5   9  10      480.66      505.04     52.13 o 
  -4   9  10     3120.97     3107.78    166.08 o 
  -3   9  10      400.60      445.55     55.06 o 
  -2   9  10      507.90      528.88     54.18 o 
  -1   9  10     5506.39     5578.49    179.78 o 
   0   9  10     2975.83     3096.99    113.63 o 
   1   9  10     5506.48     6008.20    182.36 o 
   2   9  10      507.81      618.79     48.30 o 
   3   9  10      400.64      517.30     55.69 o 
   4   9  10     3120.78     3219.97    128.77 o 
   5   9  10      480.64      537.91     80.67 o 
   6   9  10      777.81      924.48     77.64 o 
   7   9  10     1192.68     1293.52    131.72 o 
   8   9  10     1365.10     1681.41    187.11 o 
   9   9  10      278.93      300.52     54.48 o 
  10   9  10      159.05      142.99     38.51 o 
  11   9  10       61.71       61.14     19.03 o 
  12   9  10      227.01      183.86     86.61 o 
 -12  10  10      201.61      173.60     42.68 o 
 -11  10  10      464.09      309.98     62.08 o 
 -10  10  10       27.35       39.93     17.16 o 
  -9  10  10      336.65      393.43     52.18 o 
  -8  10  10      250.97      278.84     44.39 o 
  -7  10  10      876.72      844.69     67.48 o 
  -6  10  10     1897.29     2249.27    114.82 o 
  -5  10  10      105.27      121.33     22.28 o 
  -4  10  10      363.08      461.47     52.31 o 
  -3  10  10     1372.29     1417.53    116.61 o 
  -2  10  10      820.42      930.15     78.57 o 
  -1  10  10     2800.36     2939.39    100.80 o 
   0  10  10     1610.95     1455.61     60.43 o 
   1  10  10     2800.33     2987.61    110.03 o 
   2  10  10      820.37     1106.33     72.47 o 
   3  10  10     1372.24     1311.59    105.29 o 
   4  10  10      363.09      524.72     54.07 o 
   5  10  10      105.23       86.29     24.55 o 
   6  10  10     1897.44     2073.59    121.60 o 
   7  10  10      876.77      757.64     99.34 o 
   8  10  10      250.97      286.86     40.54 o 
   9  10  10      336.64      468.93     66.28 o 
  10  10  10       27.39       72.16     22.57 o 
  11  10  10      464.10      391.95     76.36 o 
  12  10  10      201.60      120.37     43.61 o 
 -11  11  10      204.66      273.74     58.09 o 
 -10  11  10      134.02      164.15     37.29 o 
  -9  11  10       97.25      109.13     40.06 o 
  -8  11  10       80.49       70.47     18.15 o 
  -7  11  10       57.76       77.04     15.51 o 
  -6  11  10      721.02      798.77     94.66 o 
  -5  11  10      406.89      345.15     54.48 o 
  -4  11  10       48.42      111.99     16.72 o 
  -3  11  10       60.14       98.27     27.88 o 
  -2  11  10     1128.57     1187.16     88.74 o 
  -1  11  10      819.23      917.29     90.74 o 
   0  11  10     1199.56     1067.29     32.48 o 
   1  11  10      819.22      808.64     68.73 o 
   2  11  10     1128.58     1141.91     72.22 o 
   3  11  10       60.15       73.49     19.32 o 
   4  11  10       48.40       51.72     19.93 o 
   5  11  10      406.99      447.95     69.18 o 
   6  11  10      721.04      894.39     94.25 o 
   7  11  10       57.76       65.00     19.53 o 
   8  11  10       80.49      121.70     34.94 o 
   9  11  10       97.25      106.38     28.49 o 
  10  11  10      134.03      173.01     54.28 o 
  11  11  10      204.65      253.89     56.69 o 
 -10  12  10       71.95      102.21     47.68 o 
  -9  12  10       23.76       16.48     33.19 o 
  -8  12  10      226.29      251.02     41.03 o 
  -7  12  10      110.00      105.92     27.85 o 
  -6  12  10       93.42       76.45     16.16 o 
  -5  12  10      657.20      593.94     65.99 o 
  -4  12  10      102.27      101.91     20.43 o 
  -3  12  10      783.47      805.29     70.97 o 
  -2  12  10      500.10      719.32     78.67 o 
  -1  12  10      326.36      380.98     37.92 o 
   0  12  10     2910.30     2736.81    165.43 o 
   1  12  10      326.36      369.34     39.29 o 
   2  12  10      500.15      520.00     54.04 o 
   3  12  10      783.54      777.48     66.42 o 
   4  12  10      102.25       71.94     18.27 o 
   5  12  10      657.14      700.96     66.26 o 
   6  12  10       93.45       83.33     20.21 o 
   7  12  10      109.96      132.48     25.63 o 
   8  12  10      226.31      214.07     39.14 o 
   9  12  10       23.75       40.07     20.37 o 
  10  12  10       71.96       67.03     41.35 o 
  -9  13  10        8.07       96.28     31.42 o 
  -8  13  10      116.28      169.05     31.58 o 
  -7  13  10      148.47      119.69     31.05 o 
  -6  13  10       46.60       46.42     16.19 o 
  -5  13  10      434.60      385.35     41.49 o 
  -4  13  10      165.63      170.83     28.18 o 
  -3  13  10      417.50      395.34     39.56 o 
  -2  13  10     2048.42     1986.87     84.97 o 
  -1  13  10      688.55      807.33     70.16 o 
   0  13  10        8.77       42.91     19.30 o 
   1  13  10      688.62      557.77     85.27 o 
   2  13  10     2048.49     2012.22    110.76 o 
   3  13  10      417.47      348.33     47.67 o 
   4  13  10      165.60      170.04     28.87 o 
   5  13  10      434.62      474.65     76.04 o 
   6  13  10       46.61       42.80     19.38 o 
   7  13  10      148.45      154.83     40.76 o 
   8  13  10      116.27       89.14     34.62 o 
   9  13  10        8.07       47.17     20.48 o 
  -8  14  10      205.55      263.48     52.90 o 
  -7  14  10      116.50      142.65     39.00 o 
  -6  14  10      565.84      514.20     72.66 o 
  -5  14  10       46.12       62.28     28.18 o 
  -4  14  10      528.40      460.57     63.84 o 
  -3  14  10      403.52      355.94     39.68 o 
  -2  14  10       81.55       68.78     17.47 o 
  -1  14  10       63.68       63.35     16.70 o 
   0  14  10       17.19       59.06     43.21 o 
   1  14  10       63.70      102.67     25.24 o 
   2  14  10       81.55       75.79     26.53 o 
   3  14  10      403.55      366.21     83.54 o 
   4  14  10      528.37      501.02     87.14 o 
   5  14  10       46.12       44.84     40.36 o 
   6  14  10      565.76      562.59     73.53 o 
   7  14  10      116.51       82.19     22.54 o 
   8  14  10      205.55      148.65     62.71 o 
  -7  15  10      104.00      133.98     28.16 o 
  -6  15  10      112.97      115.66     27.24 o 
  -5  15  10      100.94       64.12     25.78 o 
  -4  15  10       23.20       43.27     24.47 o 
  -3  15  10      149.65       97.46     27.14 o 
  -2  15  10      293.93      235.04     39.30 o 
  -1  15  10      121.30      133.74     26.66 o 
   0  15  10      599.23      550.38     69.96 o 
   1  15  10      121.27      135.24     33.43 o 
   2  15  10      293.93      270.96     45.80 o 
   3  15  10      149.65      103.33     35.61 o 
   4  15  10       23.20      -17.50     83.29 o 
   5  15  10      100.93       82.75     31.97 o 
   6  15  10      112.96      130.98     59.75 o 
   7  15  10      103.98      155.16     57.49 o 
  -5  16  10      101.71      108.20     32.70 o 
  -4  16  10      100.30      101.57     26.75 o 
  -3  16  10      537.41      458.01     84.97 o 
  -2  16  10      228.17      171.05     41.03 o 
  -1  16  10      228.57      213.91     45.24 o 
   0  16  10        7.66       57.92     22.37 o 
   1  16  10      228.59      267.73     43.43 o 
   2  16  10      228.16      243.41     46.71 o 
   3  16  10      537.44      492.10    103.08 o 
   4  16  10      100.29      143.11     49.39 o 
   5  16  10      101.72       78.69     36.96 o 
  -3  17  10       97.43       79.42     31.67 o 
  -2  17  10       83.93      105.70     36.74 o 
  -1  17  10       53.93       84.96     42.58 o 
   0  17  10      481.36      536.05    115.74 o 
   1  17  10       53.92       45.27     27.39 o 
   2  17  10       83.94       91.24     52.39 o 
   3  17  10       97.42       77.53     30.16 o 
   1   0  11      535.04      485.04     18.36 o 
   2   0  11     1303.92     1290.07     41.94 o 
   3   0  11      881.30      727.50     31.59 o 
   4   0  11      364.57      373.91     25.27 o 
   5   0  11      429.11      383.39     37.05 o 
   6   0  11     2890.56     2831.28    106.85 o 
   7   0  11     1691.32     1638.99     62.47 o 
   8   0  11      132.80      131.97     20.84 o 
   9   0  11     2233.20     2207.95     96.24 o 
  10   0  11     1107.99     1232.20     66.64 o 
  11   0  11     1146.14     1287.87    137.93 o 
  12   0  11     1146.00      917.97     98.13 o 
  13   0  11       23.13       36.20     20.58 o 
  14   0  11      334.93      241.86     52.19 o 
 -14   1  11      418.71      293.68     76.72 o 
 -13   1  11      123.30      150.74     27.31 o 
 -12   1  11       70.03       43.39     12.87 o 
 -11   1  11      361.94      333.72     43.18 o 
 -10   1  11      412.26      406.54     40.63 o 
  -9   1  11     2467.08     2722.49    114.33 o 
  -8   1  11     2659.41     2641.48    116.05 o 
  -7   1  11     1580.39     1370.34     72.70 o 
  -6   1  11     2977.96     2982.64    191.58 o 
  -5   1  11     4743.16     4938.66     86.84 o 
  -4   1  11      216.16      237.36     23.36 o 
  -3   1  11      225.67      197.13     13.30 o 
  -2   1  11      692.02      682.41     31.42 o 
  -1   1  11     5385.98     4784.51     59.65 o 
   0   1  11        1.89       26.59      7.17 o 
   1   1  11     5386.17     4793.64     80.28 o 
   2   1  11      691.77      614.93     25.16 o 
   3   1  11      225.59      217.52     16.10 o 
   4   1  11      216.11      187.47     36.72 o 
   5   1  11     4742.77     4996.13    176.37 o 
   6   1  11     2977.84     3137.43    217.05 o 
   7   1  11     1580.46     1489.91     53.40 o 
   8   1  11     2659.31     2479.75    110.08 o 
   9   1  11     2467.13     2646.86     93.99 o 
  10   1  11      412.31      350.98     40.20 o 
  11   1  11      361.95      360.46     61.03 o 
  12   1  11       70.04       48.66     19.07 o 
  13   1  11      123.31       97.18     38.57 o 
  14   1  11      418.70      354.04     95.85 o 
 -14   2  11      239.40      208.02     39.96 o 
 -13   2  11      232.92      278.75     32.68 o 
 -12   2  11      823.91      845.20    107.91 o 
 -11   2  11      227.05      182.63     35.25 o 
 -10   2  11     1637.99     1437.68    104.89 o 
  -9   2  11     1439.84     1442.22    159.19 o 
  -8   2  11     1231.12     1300.41    124.62 o 
  -7   2  11      405.83      446.73    128.28 o 
  -6   2  11     2519.48     2276.98    101.28 o 
  -5   2  11      661.87      765.12     50.76 o 
  -4   2  11     2569.25     2629.34    121.00 o 
  -3   2  11     1839.57     1705.64     69.99 o 
  -2   2  11      805.96      687.11     34.78 o 
  -1   2  11     3570.33     3656.40     51.90 o 
   0   2  11      179.93      267.63     15.56 o 
   1   2  11     3570.28     3944.47    100.88 o 
   2   2  11      805.90      725.53     34.68 o 
   3   2  11     1839.69     1780.02    129.66 o 
   4   2  11     2569.22     2594.94    176.81 o 
   5   2  11      661.75      792.88     56.78 o 
   6   2  11     2519.70     2350.60    115.93 o 
   7   2  11      405.85      542.37    145.74 o 
   8   2  11     1231.17     1107.72     99.91 o 
   9   2  11     1439.81     1624.20     73.59 o 
  10   2  11     1638.06     1242.10     92.20 o 
  11   2  11      227.05      222.47     41.32 o 
  12   2  11      823.85      825.49     94.89 o 
  13   2  11      232.92      213.71     52.85 o 
  14   2  11      239.42      198.52     51.81 o 
 -14   3  11      193.23      148.74     53.43 o 
 -13   3  11      408.71      364.05     52.53 o 
 -12   3  11       28.90       51.51     16.71 o 
 -11   3  11      318.21      314.93     49.04 o 
 -10   3  11     1197.50     1314.17     92.37 o 
  -9   3  11     1106.97     1382.90     87.87 o 
  -8   3  11      494.19      615.75    127.42 o 
  -7   3  11      680.56      620.18     72.08 o 
  -6   3  11      330.54      250.61     33.79 o 
  -5   3  11     1661.52     1649.66     74.96 o 
  -4   3  11     2107.60     1911.16     67.75 o 
  -3   3  11     4633.91     4583.51    104.60 o 
  -2   3  11     6023.62     5916.80    107.85 o 
  -1   3  11     2163.03     1802.94     40.14 o 
   0   3  11      143.99       96.93     11.15 o 
   1   3  11     2163.05     1946.83     71.53 o 
   2   3  11     6023.69     5953.70    130.07 o 
   3   3  11     4633.68     4947.20     93.26 o 
   4   3  11     2107.83     1948.32     75.02 o 
   5   3  11     1661.60     1591.14     77.56 o 
   6   3  11      330.50      327.74     47.75 o 
   7   3  11      680.65      791.86    108.87 o 
   8   3  11      494.25      589.67     82.45 o 
   9   3  11     1106.87     1217.19    102.39 o 
  10   3  11     1197.52     1287.07     58.66 o 
  11   3  11      318.29      390.48     48.01 o 
  12   3  11       28.91       47.31     29.50 o 
  13   3  11      408.71      359.52     63.78 o 
  14   3  11      193.21      179.76     42.87 o 
 -14   4  11        5.34       -1.89     29.58 o 
 -13   4  11      109.61      138.48     50.37 o 
 -12   4  11       37.27       23.67     13.12 o 
 -11   4  11      553.85      517.00     60.12 o 
 -10   4  11       59.57       54.18     19.04 o 
  -9   4  11      877.74     1017.32    104.68 o 
  -8   4  11      822.11      867.54     82.77 o 
  -7   4  11     2382.47     2070.26     89.38 o 
  -6   4  11     1901.21     1769.88    100.57 o 
  -5   4  11     2288.54     2455.67    109.34 o 
  -4   4  11      674.35      604.73     61.06 o 
  -3   4  11     1380.78     1231.81     51.95 o 
  -2   4  11     9474.82     9581.65    135.48 o 
  -1   4  11      529.18      547.57     26.34 o 
   0   4  11     8311.33     8333.08     98.01 o 
   1   4  11      529.08      595.54     36.19 o 
   2   4  11     9474.68     9643.05    255.04 o 
   3   4  11     1380.85     1261.45     77.64 o 
   4   4  11      674.30      632.21     50.63 o 
   5   4  11     2288.44     2237.90    108.76 o 
   6   4  11     1901.31     1965.73     90.39 o 
   7   4  11     2382.19     2221.12    101.02 o 
   8   4  11      822.02      796.68     67.71 o 
   9   4  11      877.60     1091.53     78.04 o 
  10   4  11       59.58       88.36     21.07 o 
  11   4  11      553.91      477.63     61.08 o 
  12   4  11       37.30       41.49     23.16 o 
  13   4  11      109.57       79.58     18.24 o 
  14   4  11        5.34       46.57     15.49 o 
 -14   5  11      148.98       55.97     45.42 o 
 -13   5  11      202.46      178.35     39.88 o 
 -12   5  11       38.15       52.36     13.78 o 
 -11   5  11      168.84      180.37     32.06 o 
 -10   5  11      348.07      382.41     45.75 o 
  -9   5  11      159.83      185.21     30.64 o 
  -8   5  11      369.92      475.81     71.82 o 
  -7   5  11      440.67      494.82    103.54 o 
  -6   5  11      264.76      313.26     31.71 o 
  -5   5  11     3795.44     3648.40    116.18 o 
  -4   5  11      513.90      590.24     40.37 o 
  -3   5  11      201.76      187.07     22.11 o 
  -2   5  11      583.37      607.62     38.00 o 
  -1   5  11      710.67      564.33     36.41 o 
   0   5  11       25.10       51.51      6.91 o 
   1   5  11      710.60      507.96     43.63 o 
   2   5  11      583.34      601.27     46.30 o 
   3   5  11      201.77      180.76     48.57 o 
   4   5  11      513.75      567.31     79.51 o 
   5   5  11     3795.60     3682.19    118.57 o 
   6   5  11      264.85      351.95     52.39 o 
   7   5  11      440.61      530.04     64.26 o 
   8   5  11      369.99      408.72     56.81 o 
   9   5  11      159.83      276.06     57.60 o 
  10   5  11      348.12      354.02     71.85 o 
  11   5  11      168.85      208.82     34.13 o 
  12   5  11       38.15       33.09     14.47 o 
  13   5  11      202.47      191.82     36.61 o 
  14   5  11      149.00      192.49     70.47 o 
 -13   6  11       76.20       73.99     21.36 o 
 -12   6  11        4.11       32.85     17.64 o 
 -11   6  11      393.26      274.69     31.83 o 
 -10   6  11      110.40       83.34     24.11 o 
  -9   6  11     1596.17     1864.59    134.14 o 
  -8   6  11     1304.15     1344.30     89.34 o 
  -7   6  11     3815.89     3903.97    162.97 o 
  -6   6  11      100.17      112.98     26.69 o 
  -5   6  11      830.63      855.79     76.32 o 
  -4   6  11      963.43      931.16     55.02 o 
  -3   6  11     3277.37     3351.92     91.35 o 
  -2   6  11     1224.75     1136.14     73.52 o 
  -1   6  11     3914.02     3662.10     90.56 o 
   0   6  11     6963.03     6207.98    115.62 o 
   1   6  11     3914.34     3632.99    109.05 o 
   2   6  11     1224.69     1099.74     56.04 o 
   3   6  11     3277.05     3494.31    180.69 o 
   4   6  11      963.57      830.57     62.10 o 
   5   6  11      830.66      810.62     74.89 o 
   6   6  11      100.19      174.42     25.17 o 
   7   6  11     3815.73     3845.62    149.25 o 
   8   6  11     1304.08     1312.98     68.38 o 
   9   6  11     1596.08     1492.69    117.24 o 
  10   6  11      110.39      107.77     23.89 o 
  11   6  11      393.30      374.17     77.24 o 
  12   6  11        4.11       28.46     16.01 o 
  13   6  11       76.18       91.24     32.88 o 
 -13   7  11       11.55       39.19     68.05 o 
 -12   7  11       16.85       13.05     14.74 o 
 -11   7  11       10.87       36.48     15.24 o 
 -10   7  11      533.48      553.33     86.46 o 
  -9   7  11      429.40      389.70     98.90 o 
  -8   7  11      696.72      708.79     88.87 o 
  -7   7  11     1646.85     1747.35     95.24 o 
  -6   7  11       43.83       36.08     23.52 o 
  -5   7  11      453.99      516.25     48.25 o 
  -4   7  11      499.09      486.18     50.99 o 
  -3   7  11     2192.44     2336.15     94.72 o 
  -2   7  11     1445.80     1536.77     69.73 o 
  -1   7  11     1093.98     1025.37     47.78 o 
   0   7  11     1588.38     1495.84     55.94 o 
   1   7  11     1094.07      955.85     82.43 o 
   2   7  11     1445.75     1713.51     73.82 o 
   3   7  11     2192.41     2264.13    118.40 o 
   4   7  11      499.16      573.94     70.15 o 
   5   7  11      453.93      513.65     50.99 o 
   6   7  11       43.84       46.27     14.53 o 
   7   7  11     1646.66     1629.24    123.46 o 
   8   7  11      696.78      686.40     77.50 o 
   9   7  11      429.41      440.99     89.08 o 
  10   7  11      533.50      568.94     97.61 o 
  11   7  11       10.89       16.74     25.50 o 
  12   7  11       16.85       16.66     26.26 o 
  13   7  11       11.55       41.46     30.78 o 
 -13   8  11      685.08      537.82     77.55 o 
 -12   8  11       71.70       88.56     25.72 o 
 -11   8  11       48.71       53.50     17.32 o 
 -10   8  11       44.75       65.30     21.20 o 
  -9   8  11      234.28      187.52     33.08 o 
  -8   8  11       41.54       59.03     21.90 o 
  -7   8  11      136.07      154.39     29.64 o 
  -6   8  11     1556.27     1680.39    102.45 o 
  -5   8  11      628.28      673.28     60.10 o 
  -4   8  11     1456.85     1694.32    104.40 o 
  -3   8  11       72.79       77.35     17.89 o 
  -2   8  11     1079.24     1033.08     67.39 o 
  -1   8  11      247.25      246.80     41.67 o 
   0   8  11     6632.46     6741.89    144.22 o 
   1   8  11      247.21      308.77     34.94 o 
   2   8  11     1079.23     1102.25     53.28 o 
   3   8  11       72.80       86.80     33.55 o 
   4   8  11     1456.79     1605.00    101.81 o 
   5   8  11      628.41      681.59     76.81 o 
   6   8  11     1556.35     1639.01     46.94 o 
   7   8  11      136.02      146.94     34.26 o 
   8   8  11       41.55       74.57     23.48 o 
   9   8  11      234.25      270.95     48.61 o 
  10   8  11       44.77       35.68     22.51 o 
  11   8  11       48.73       49.83     31.99 o 
  12   8  11       71.70       58.77     27.83 o 
  13   8  11      685.05      584.54    145.39 o 
 -12   9  11       26.60       16.44     21.60 o 
 -11   9  11       53.92       93.04     24.61 o 
 -10   9  11      334.05      294.24     45.05 o 
  -9   9  11      396.91      354.27     58.62 o 
  -8   9  11     1120.84     1299.73    100.65 o 
  -7   9  11     1067.41     1128.30    106.21 o 
  -6   9  11      194.03      202.62     39.82 o 
  -5   9  11     1134.15     1113.13     99.19 o 
  -4   9  11     3786.12     3881.27    124.15 o 
  -3   9  11      542.68      599.07     62.77 o 
  -2   9  11     2798.01     2626.30    106.08 o 
  -1   9  11     3236.14     3279.04    137.62 o 
   0   9  11      505.48      545.23     42.42 o 
   1   9  11     3235.94     3025.77    166.50 o 
   2   9  11     2798.02     2902.56    119.14 o 
   3   9  11      542.67      574.31     40.28 o 
   4   9  11     3786.26     3905.41    154.66 o 
   5   9  11     1134.25     1083.90     52.00 o 
   6   9  11      193.98      180.88     31.59 o 
   7   9  11     1067.46     1319.18    117.81 o 
   8   9  11     1120.70     1197.00    137.39 o 
   9   9  11      396.90      378.57     80.73 o 
  10   9  11      334.09      294.34     52.87 o 
  11   9  11       53.93       33.38     26.86 o 
  12   9  11       26.60       60.31     23.92 o 
 -12  10  11      106.80      149.08     57.04 o 
 -11  10  11       75.56       74.36     34.97 o 
 -10  10  11      501.46      392.05     47.97 o 
  -9  10  11      107.48      143.71     26.02 o 
  -8  10  11      578.25      528.39     58.56 o 
  -7  10  11      450.68      451.84     73.30 o 
  -6  10  11     3045.59     3101.63    167.35 o 
  -5  10  11     1245.29     1175.90     95.59 o 
  -4  10  11     3546.71     3409.17    128.31 o 
  -3  10  11      113.84       95.92     20.82 o 
  -2  10  11     1429.45     1341.96     82.59 o 
  -1  10  11      275.38      273.47     36.53 o 
   0  10  11      764.66      816.07     53.40 o 
   1  10  11      275.38      239.00     33.89 o 
   2  10  11     1429.55     1471.79     70.59 o 
   3  10  11      113.81       91.58     20.12 o 
   4  10  11     3546.62     3576.90    217.22 o 
   5  10  11     1245.21     1151.99     86.13 o 
   6  10  11     3045.34     3353.06    166.51 o 
   7  10  11      450.67      527.44     59.40 o 
   8  10  11      578.23      591.57     64.09 o 
   9  10  11      107.49       89.61     27.58 o 
  10  10  11      501.41      503.94     79.04 o 
  11  10  11       75.56       47.56     24.42 o 
  12  10  11      106.78      128.52     35.50 o 
 -11  11  11       69.53       54.86     31.24 o 
 -10  11  11       28.26       56.87     14.30 o 
  -9  11  11      242.93      239.85     33.70 o 
  -8  11  11      406.65      461.33     62.73 o 
  -7  11  11      198.10      267.56     35.56 o 
  -6  11  11      184.17      174.52     30.52 o 
  -5  11  11     1237.48     1379.73    108.90 o 
  -4  11  11       46.64      103.36     21.08 o 
  -3  11  11       13.59       16.49     17.81 o 
  -2  11  11      796.35      940.54     88.40 o 
  -1  11  11     2346.50     2354.26     96.85 o 
   0  11  11       94.89       63.48     26.94 o 
   1  11  11     2346.67     2255.07    109.47 o 
   2  11  11      796.47      801.83     75.27 o 
   3  11  11       13.59       37.32     16.38 o 
   4  11  11       46.65       59.21     19.27 o 
   5  11  11     1237.44     1430.99     91.47 o 
   6  11  11      184.22      194.13     61.48 o 
   7  11  11      198.10      229.22     44.20 o 
   8  11  11      406.67      372.34     71.84 o 
   9  11  11      242.98      295.53     52.44 o 
  10  11  11       28.24       59.69     19.07 o 
  11  11  11       69.52      120.28     31.43 o 
 -10  12  11       56.97       71.77     24.48 o 
  -9  12  11      104.28      145.47     42.36 o 
  -8  12  11      106.58       92.53     18.28 o 
  -7  12  11      314.22      380.52     46.34 o 
  -6  12  11      221.90      270.74     38.29 o 
  -5  12  11      271.38      330.52     39.28 o 
  -4  12  11      990.79      879.03     75.60 o 
  -3  12  11      417.77      473.89     49.08 o 
  -2  12  11      171.56      154.80     42.26 o 
  -1  12  11      174.01      178.26     25.29 o 
   0  12  11       41.84       35.24     32.73 o 
   1  12  11      174.01      197.26     35.82 o 
   2  12  11      171.57      175.67     25.87 o 
   3  12  11      417.84      418.49     41.63 o 
   4  12  11      990.84      881.72     77.23 o 
   5  12  11      271.36      283.13     44.79 o 
   6  12  11      221.93      236.03     36.34 o 
   7  12  11      314.30      261.85     49.61 o 
   8  12  11      106.60      132.84     43.99 o 
   9  12  11      104.29      179.09     39.23 o 
  10  12  11       56.97       56.99     42.70 o 
  -9  13  11       94.67      137.63     44.96 o 
  -8  13  11      365.30      293.33     75.97 o 
  -7  13  11      694.86      676.89     82.13 o 
  -6  13  11       12.46       32.58     15.36 o 
  -5  13  11       38.71       64.53     19.19 o 
  -4  13  11      801.64      654.75     69.21 o 
  -3  13  11      394.02      485.31     54.70 o 
  -2  13  11     1133.44     1194.33    104.30 o 
  -1  13  11     1598.89     1707.46    124.76 o 
   0  13  11      526.95      523.60     63.02 o 
   1  13  11     1598.83     1628.94    159.79 o 
   2  13  11     1133.44     1201.52    116.07 o 
   3  13  11      393.99      396.43     53.49 o 
   4  13  11      801.60      802.11     46.96 o 
   5  13  11       38.71       42.13     17.34 o 
   6  13  11       12.47       19.46     22.73 o 
   7  13  11      694.88      850.06     92.74 o 
   8  13  11      365.27      437.15     83.38 o 
   9  13  11       94.69       87.66     53.12 o 
  -8  14  11      196.09      128.17     38.96 o 
  -7  14  11      166.06      174.25     47.64 o 
  -6  14  11        9.01       32.21     19.56 o 
  -5  14  11       10.73       48.55     43.70 o 
  -4  14  11      445.42      417.63     62.41 o 
  -3  14  11      149.13      139.08     26.74 o 
  -2  14  11       14.87       26.81     20.65 o 
  -1  14  11      222.74      235.64     43.87 o 
   0  14  11      739.31      775.71     95.92 o 
   1  14  11      222.73      202.04     35.06 o 
   2  14  11       14.87       25.14     14.41 o 
   3  14  11      149.10      149.17     32.38 o 
   4  14  11      445.46      528.98     84.13 o 
   5  14  11       10.74       26.81     47.08 o 
   6  14  11        9.02       17.26     19.16 o 
   7  14  11      166.05      123.44     37.24 o 
   8  14  11      196.10      173.33     36.18 o 
  -7  15  11      334.50      371.39     69.71 o 
  -6  15  11       81.39      125.50     40.83 o 
  -5  15  11      217.63      179.59     44.96 o 
  -4  15  11       44.40       60.69     28.32 o 
  -3  15  11      117.11      109.85     30.43 o 
  -2  15  11      101.37       57.60     13.63 o 
  -1  15  11      297.05      304.04     49.08 o 
   0  15  11      564.67      497.24     63.08 o 
   1  15  11      297.02      277.26     55.39 o 
   2  15  11      101.37       99.08     27.58 o 
   3  15  11      117.12      133.04     53.72 o 
   4  15  11       44.40       23.93     25.72 o 
   5  15  11      217.62      238.20     76.35 o 
   6  15  11       81.39       84.76     47.98 o 
   7  15  11      334.49      391.18     88.98 o 
  -5  16  11      285.18      228.29     56.07 o 
  -4  16  11      265.50      206.52     46.60 o 
  -3  16  11      183.22      145.47     31.51 o 
  -2  16  11      286.16      221.84     38.87 o 
  -1  16  11        4.65       -6.22     33.47 o 
   0  16  11      439.23      420.50     79.83 o 
   1  16  11        4.65       53.17     17.19 o 
   2  16  11      286.16      271.20     61.53 o 
   3  16  11      183.16      230.01     84.65 o 
   4  16  11      265.46      321.79     68.36 o 
   5  16  11      285.20      250.87     78.29 o 
  -3  17  11       12.37       15.93     33.99 o 
  -2  17  11       58.46       34.80     25.54 o 
  -1  17  11      164.97      119.34     22.55 o 
   0  17  11       70.72      137.04     35.51 o 
   1  17  11      164.94      136.67     31.94 o 
   2  17  11       58.48      103.90     45.14 o 
   3  17  11       12.37       82.07     33.27 o 
   0   0  12    10105.72    10639.00    177.45 o 
   1   0  12      647.93      672.54     34.53 o 
   2   0  12    23587.36    23673.19    276.44 o 
   3   0  12        6.32       28.73      5.11 o 
   4   0  12      346.31      457.09     44.20 o 
   5   0  12     1008.63     1118.59     66.72 o 
   6   0  12    18319.80    17170.47    627.87 o 
   7   0  12      449.47      445.36     40.73 o 
   8   0  12     2027.02     2434.06    181.07 o 
   9   0  12       35.93      118.16     27.16 o 
  10   0  12        0.31       36.93     16.91 o 
  11   0  12      453.02      471.18     46.01 o 
  12   0  12      606.08      505.20     75.78 o 
  13   0  12       79.05      131.26     34.65 o 
  14   0  12      530.03      383.16    113.47 o 
 -14   1  12      423.13      292.33     76.90 o 
 -13   1  12      202.17      153.02     33.31 o 
 -12   1  12      142.50      195.88     49.51 o 
 -11   1  12      244.78      205.00     31.94 o 
 -10   1  12      530.77      611.36     65.87 o 
  -9   1  12     2227.16     2669.60    156.86 o 
  -8   1  12     1327.14     1345.32    123.41 o 
  -7   1  12      540.23      609.45     65.03 o 
  -6   1  12       34.28       67.85     11.39 o 
  -5   1  12     1243.96     1484.14     65.95 o 
  -4   1  12     4862.56     4933.34     98.09 o 
  -3   1  12    16403.52    18055.51    212.17 o 
  -2   1  12      320.07      275.32     20.77 o 
  -1   1  12     1298.97     1218.01     38.30 o 
   0   1  12       72.09       96.26      9.54 o 
   1   1  12     1298.95     1235.21     56.72 o 
   2   1  12      320.03      294.44     18.34 o 
   3   1  12    16403.73    17764.47    180.93 o 
   4   1  12     4862.30     4938.59     79.52 o 
   5   1  12     1243.95     1463.41    129.28 o 
   6   1  12       34.28       53.14      9.95 o 
   7   1  12      540.26      720.30     73.28 o 
   8   1  12     1327.08     1242.70     78.56 o 
   9   1  12     2227.20     2385.18     86.77 o 
  10   1  12      530.78      501.33     57.67 o 
  11   1  12      244.81      226.17     45.26 o 
  12   1  12      142.52      112.65     24.43 o 
  13   1  12      202.15      160.91     41.70 o 
  14   1  12      423.12      298.78    113.97 o 
 -14   2  12       39.90       70.27     19.53 o 
 -13   2  12      227.83      186.43     34.09 o 
 -12   2  12      373.99      345.96     59.00 o 
 -11   2  12      462.64      506.75     76.88 o 
 -10   2  12     2773.57     2868.29    155.51 o 
  -9   2  12     3810.06     3792.51    152.59 o 
  -8   2  12     1405.06     1317.40     92.52 o 
  -7   2  12     5730.30     5475.87    183.44 o 
  -6   2  12     2429.11     2336.60     94.69 o 
  -5   2  12     1800.99     1868.30     85.44 o 
  -4   2  12     2531.51     2931.75     88.08 o 
  -3   2  12      945.69      909.36     47.81 o 
  -2   2  12     1679.57     1812.81     51.65 o 
  -1   2  12     4191.56     3973.14     61.50 o 
   0   2  12       77.73      118.76      9.64 o 
   1   2  12     4191.39     3981.49     63.98 o 
   2   2  12     1679.72     1726.33     50.74 o 
   3   2  12      945.83      893.49     50.58 o 
   4   2  12     2531.46     2919.38    113.49 o 
   5   2  12     1800.87     2020.47     85.48 o 
   6   2  12     2428.97     2268.60    151.02 o 
   7   2  12     5730.27     5797.62    244.82 o 
   8   2  12     1405.16     1545.19     83.72 o 
   9   2  12     3810.16     3792.86    151.01 o 
  10   2  12     2773.50     2525.22    155.82 o 
  11   2  12      462.59      475.61     64.63 o 
  12   2  12      373.94      426.12     56.55 o 
  13   2  12      227.83      206.55     38.77 o 
  14   2  12       39.89       58.98     51.46 o 
 -14   3  12       86.37       69.84     25.67 o 
 -13   3  12        5.52       32.97     22.96 o 
 -12   3  12      161.56      140.36     31.10 o 
 -11   3  12      179.71      183.22     32.28 o 
 -10   3  12      486.15      598.68     66.16 o 
  -9   3  12      644.64      720.44     81.40 o 
  -8   3  12      887.40     1050.01    115.54 o 
  -7   3  12      631.87      519.01     59.88 o 
  -6   3  12      889.37      854.29     79.24 o 
  -5   3  12       61.06       89.72     19.51 o 
  -4   3  12     1242.86     1436.26     65.41 o 
  -3   3  12    13026.53    13037.71    159.12 o 
  -2   3  12     2662.17     2306.92     62.74 o 
  -1   3  12     4580.91     4574.06     84.61 o 
   0   3  12      366.44      276.70     14.75 o 
   1   3  12     4580.70     4602.47    146.11 o 
   2   3  12     2662.56     2259.55    106.78 o 
   3   3  12    13026.30    13486.95    218.61 o 
   4   3  12     1242.75     1443.58     65.47 o 
   5   3  12       61.10      101.21     26.40 o 
   6   3  12      889.39      876.72     75.62 o 
   7   3  12      631.96      649.48     97.17 o 
   8   3  12      887.49     1010.29    113.56 o 
   9   3  12      644.76      692.00     71.84 o 
  10   3  12      486.16      520.15     66.15 o 
  11   3  12      179.73      187.27     32.83 o 
  12   3  12      161.58      173.99     32.15 o 
  13   3  12        5.51       43.49     14.62 o 
  14   3  12       86.38       97.50     28.93 o 
 -14   4  12      150.09      101.28     32.41 o 
 -13   4  12      343.35      258.15     38.97 o 
 -12   4  12      140.36      160.93     41.56 o 
 -11   4  12      512.66      451.48     64.73 o 
 -10   4  12      660.02      722.51     70.88 o 
  -9   4  12     3078.53     3206.36    170.27 o 
  -8   4  12     2183.55     2281.15    158.36 o 
  -7   4  12     1341.27     1301.25    130.44 o 
  -6   4  12      382.14      398.28     37.62 o 
  -5   4  12      936.74     1009.58     52.92 o 
  -4   4  12     2340.62     2694.23    103.51 o 
  -3   4  12     6208.59     5922.24    142.47 o 
  -2   4  12      339.11      265.83     21.16 o 
  -1   4  12     1097.68     1114.79     41.57 o 
   0   4  12       43.49       16.02      6.03 o 
   1   4  12     1097.68     1079.20     60.30 o 
   2   4  12      339.10      327.39     38.27 o 
   3   4  12     6208.54     5945.25    160.25 o 
   4   4  12     2340.46     2669.27    127.09 o 
   5   4  12      936.71     1019.44     60.80 o 
   6   4  12      382.11      391.78     55.68 o 
   7   4  12     1341.45     1357.98     94.74 o 
   8   4  12     2183.47     2620.11    108.72 o 
   9   4  12     3078.56     3070.21    204.34 o 
  10   4  12      659.94      700.64     74.77 o 
  11   4  12      512.67      543.41     61.86 o 
  12   4  12      140.38      220.63     37.65 o 
  13   4  12      343.31      275.21     45.35 o 
  14   4  12      150.10      120.80     33.61 o 
 -13   5  12       62.30       85.98     25.40 o 
 -12   5  12       33.56       48.00     15.80 o 
 -11   5  12      595.69      796.13     91.33 o 
 -10   5  12      284.20      321.73     40.84 o 
  -9   5  12      360.37      384.11     43.23 o 
  -8   5  12     2888.03     3079.90    127.59 o 
  -7   5  12      335.70      367.29     54.32 o 
  -6   5  12      829.29      811.35     52.70 o 
  -5   5  12     2080.68     1997.65     80.87 o 
  -4   5  12     3685.35     3627.49    159.80 o 
  -3   5  12      715.92      686.50     28.17 o 
  -2   5  12      505.81      639.74     73.49 o 
  -1   5  12      650.83      353.56     45.83 o 
   0   5  12      293.56      314.04     24.03 o 
   1   5  12      650.80      441.70     86.55 o 
   2   5  12      505.74      721.30    133.16 o 
   3   5  12      715.82      683.66     49.44 o 
   4   5  12     3685.80     3437.70    118.94 o 
   5   5  12     2080.63     1981.37    101.32 o 
   6   5  12      829.31      878.00     71.70 o 
   7   5  12      335.71      538.42     69.36 o 
   8   5  12     2887.64     3102.13    143.68 o 
   9   5  12      360.40      425.55     41.10 o 
  10   5  12      284.25      237.85     46.43 o 
  11   5  12      595.64      660.39     80.50 o 
  12   5  12       33.57       32.01     16.76 o 
  13   5  12       62.31       50.12     19.20 o 
 -13   6  12        6.50       10.68     12.27 o 
 -12   6  12        5.62       17.98     14.61 o 
 -11   6  12      160.68      153.60     35.61 o 
 -10   6  12       86.43      127.53     25.07 o 
  -9   6  12       69.47       63.74     18.54 o 
  -8   6  12      903.99      879.58    118.48 o 
  -7   6  12     2765.30     2755.86    225.92 o 
  -6   6  12     1720.72     1468.69     88.52 o 
  -5   6  12     5274.45     5258.91    216.51 o 
  -4   6  12     1602.35     1674.39     65.90 o 
  -3   6  12     1320.85     1341.00     62.86 o 
  -2   6  12     9951.96    10325.26    159.87 o 
  -1   6  12      791.06      610.47     42.78 o 
   0   6  12       70.71       99.41     12.52 o 
   1   6  12      790.99      616.39     53.81 o 
   2   6  12     9951.64    10504.28    281.10 o 
   3   6  12     1320.97     1410.45     70.79 o 
   4   6  12     1602.44     1582.46     57.67 o 
   5   6  12     5274.47     5131.46    260.30 o 
   6   6  12     1720.91     1626.92     94.34 o 
   7   6  12     2765.07     2879.03    115.52 o 
   8   6  12      904.00      959.52    155.31 o 
   9   6  12       69.42       63.98     17.48 o 
  10   6  12       86.42      101.62     42.70 o 
  11   6  12      160.70      174.91     35.92 o 
  12   6  12        5.61       42.25     18.36 o 
  13   6  12        6.49       43.95     23.63 o 
 -13   7  12      235.63      173.13     36.57 o 
 -12   7  12      121.71       82.25     19.40 o 
 -11   7  12       44.26       29.14     16.55 o 
 -10   7  12      230.90      216.90     37.11 o 
  -9   7  12     1945.82     1963.21    175.40 o 
  -8   7  12      348.29      266.30     63.05 o 
  -7   7  12      361.94      372.95     59.43 o 
  -6   7  12      139.20      119.57     18.52 o 
  -5   7  12     3269.85     3303.96     97.83 o 
  -4   7  12     3850.87     3950.60    127.46 o 
  -3   7  12      351.61      366.39     44.49 o 
  -2   7  12      134.41      163.86     24.86 o 
  -1   7  12    15568.13    16188.89    290.03 o 
   0   7  12       13.33       28.42     11.21 o 
   1   7  12    15567.98    15479.98    274.40 o 
   2   7  12      134.40      130.17     24.22 o 
   3   7  12      351.72      334.05     47.91 o 
   4   7  12     3850.63     3812.85    124.13 o 
   5   7  12     3270.01     3386.60    115.66 o 
   6   7  12      139.18      165.05     38.55 o 
   7   7  12      361.87      410.63     71.67 o 
   8   7  12      348.34      347.43     49.81 o 
   9   7  12     1945.85     2022.96    116.10 o 
  10   7  12      230.90      212.62     35.80 o 
  11   7  12       44.25       34.04     13.53 o 
  12   7  12      121.68       67.84     24.60 o 
  13   7  12      235.66      244.75     61.26 o 
 -12   8  12       88.54       67.64     16.58 o 
 -11   8  12      148.79      163.68     39.95 o 
 -10   8  12       79.56       79.91     21.23 o 
  -9   8  12      211.15      161.60     34.43 o 
  -8   8  12        0.54       46.59     16.98 o 
  -7   8  12     1882.66     2002.29    127.92 o 
  -6   8  12      182.02      248.03     38.69 o 
  -5   8  12      334.53      385.38     49.33 o 
  -4   8  12     1029.19     1104.32    100.44 o 
  -3   8  12      633.81      735.97     73.49 o 
  -2   8  12      862.83      776.74     65.98 o 
  -1   8  12      265.77      233.04     33.38 o 
   0   8  12     2383.39     2338.74     77.37 o 
   1   8  12      265.81      216.02     41.85 o 
   2   8  12      862.77      794.36     57.12 o 
   3   8  12      633.92      631.44     72.33 o 
   4   8  12     1029.20     1112.58    101.96 o 
   5   8  12      334.51      409.45     65.72 o 
   6   8  12      182.00      223.39     63.03 o 
   7   8  12     1882.64     2187.68    127.08 o 
   8   8  12        0.54       11.83     10.69 o 
   9   8  12      211.14      145.96     40.37 o 
  10   8  12       79.58       93.89     26.99 o 
  11   8  12      148.76      114.41     32.31 o 
  12   8  12       88.54      103.21     59.75 o 
 -12   9  12       34.25       36.39     13.49 o 
 -11   9  12      382.87      415.46     72.53 o 
 -10   9  12      170.28      238.64     65.18 o 
  -9   9  12      151.76      172.56     35.89 o 
  -8   9  12      350.82      338.23     35.30 o 
  -7   9  12       57.12       79.01     16.17 o 
  -6   9  12      357.55      444.08     54.28 o 
  -5   9  12     1646.79     1901.74     90.42 o 
  -4   9  12      485.59      484.78     54.31 o 
  -3   9  12     2827.76     2813.93    113.70 o 
  -2   9  12     5303.00     5762.86    169.07 o 
  -1   9  12     2334.51     2190.73    110.75 o 
   0   9  12      356.41      329.24     30.64 o 
   1   9  12     2334.36     2159.25     98.96 o 
   2   9  12     5303.08     5691.42    176.31 o 
   3   9  12     2827.69     2801.77    150.44 o 
   4   9  12      485.54      577.02     62.65 o 
   5   9  12     1646.68     1992.67    126.11 o 
   6   9  12      357.50      419.89     58.72 o 
   7   9  12       57.13       77.74     20.82 o 
   8   9  12      350.91      415.72     62.17 o 
   9   9  12      151.74      219.35     46.84 o 
  10   9  12      170.31      205.29     38.62 o 
  11   9  12      382.88      448.27     81.25 o 
  12   9  12       34.25       77.90     31.66 o 
 -11  10  12      284.95      208.16     36.15 o 
 -10  10  12        2.54       44.76     19.89 o 
  -9  10  12      712.34      702.05     88.61 o 
  -8  10  12      506.20      522.25     56.88 o 
  -7  10  12      233.20      203.59     31.00 o 
  -6  10  12       47.73      123.56     22.06 o 
  -5  10  12      173.96      151.62     24.66 o 
  -4  10  12     1052.04     1285.71     60.08 o 
  -3  10  12      242.14      308.87     51.38 o 
  -2  10  12      601.21      566.45     48.25 o 
  -1  10  12      487.70      497.22     49.73 o 
   0  10  12     4309.64     4393.41    120.55 o 
   1  10  12      487.67      577.90     73.00 o 
   2  10  12      601.30      526.90     52.50 o 
   3  10  12      242.08      338.48     44.96 o 
   4  10  12     1052.02     1118.07     57.19 o 
   5  10  12      173.99      208.41     32.77 o 
   6  10  12       47.70       76.01     38.97 o 
   7  10  12      233.14      221.07     41.95 o 
   8  10  12      506.23      496.41     77.89 o 
   9  10  12      712.33      735.33     83.99 o 
  10  10  12        2.54       -8.17     21.38 o 
  11  10  12      284.94      234.42     51.09 o 
 -11  11  12      260.62      175.82     32.46 o 
 -10  11  12        2.21       18.86     18.60 o 
  -9  11  12      191.67      157.11     44.12 o 
  -8  11  12      106.62      118.27     30.63 o 
  -7  11  12       22.91       82.47     20.18 o 
  -6  11  12      522.71      590.39     59.31 o 
  -5  11  12     1763.34     1981.32    102.91 o 
  -4  11  12      871.50      806.22     79.64 o 
  -3  11  12       57.96       78.93     23.70 o 
  -2  11  12     1283.34     1276.07     65.70 o 
  -1  11  12      147.83      111.17     24.43 o 
   0  11  12      366.97      291.82     42.43 o 
   1  11  12      147.84       84.90     23.43 o 
   2  11  12     1283.21     1299.22     60.22 o 
   3  11  12       57.96       51.56     16.27 o 
   4  11  12      871.51      809.87     73.57 o 
   5  11  12     1763.38     1958.92    161.79 o 
   6  11  12      522.71      526.99     66.81 o 
   7  11  12       22.90       70.98     14.77 o 
   8  11  12      106.63      168.38     35.31 o 
   9  11  12      191.67      188.90     35.02 o 
  10  11  12        2.21       25.40     14.94 o 
  11  11  12      260.60      313.24     64.68 o 
 -10  12  12        8.91       53.40     33.11 o 
  -9  12  12      568.66      389.21     80.16 o 
  -8  12  12       63.98       81.11     21.65 o 
  -7  12  12       20.85       58.92     23.85 o 
  -6  12  12      638.22      563.01     61.10 o 
  -5  12  12      292.98      290.81     35.92 o 
  -4  12  12      624.41      593.06     61.70 o 
  -3  12  12      262.66      301.70     37.84 o 
  -2  12  12     1191.14     1113.32     96.06 o 
  -1  12  12      368.49      538.86     45.23 o 
   0  12  12     2987.25     2899.66    164.87 o 
   1  12  12      368.52      559.71     77.03 o 
   2  12  12     1191.24     1094.99     87.38 o 
   3  12  12      262.69      310.83     37.64 o 
   4  12  12      624.34      568.80     68.39 o 
   5  12  12      293.00      317.17     56.19 o 
   6  12  12      638.14      699.94     89.87 o 
   7  12  12       20.84        9.69     30.63 o 
   8  12  12       63.98       66.52     19.56 o 
   9  12  12      568.61      428.15     90.47 o 
  10  12  12        8.91       13.32     18.69 o 
  -9  13  12       58.42       81.97     42.55 o 
  -8  13  12      703.70      753.12    128.29 o 
  -7  13  12      104.05      102.99     33.32 o 
  -6  13  12       56.85       62.92     17.17 o 
  -5  13  12      193.54      159.52     29.26 o 
  -4  13  12       73.23       77.58     21.90 o 
  -3  13  12       73.76       70.02     19.36 o 
  -2  13  12      182.19      182.76     29.68 o 
  -1  13  12       37.45       19.15     25.80 o 
   0  13  12      558.37      474.20     66.04 o 
   1  13  12       37.45       36.95     27.68 o 
   2  13  12      182.20      222.53     40.27 o 
   3  13  12       73.78      126.31     25.53 o 
   4  13  12       73.24       54.54     13.44 o 
   5  13  12      193.56      149.75     43.05 o 
   6  13  12       56.84       66.85     24.45 o 
   7  13  12      104.05       83.18     36.18 o 
   8  13  12      703.71      727.81    127.20 o 
   9  13  12       58.43       51.00     50.10 o 
  -8  14  12      303.38      230.17     50.72 o 
  -7  14  12      736.68      695.00    128.35 o 
  -6  14  12      215.35      275.72     36.86 o 
  -5  14  12       76.73       77.27     20.49 o 
  -4  14  12       20.78       53.76     14.51 o 
  -3  14  12      749.11      533.57     70.93 o 
  -2  14  12      178.43      165.90     27.85 o 
  -1  14  12       36.92       56.92     36.77 o 
   0  14  12      226.04      217.60     32.11 o 
   1  14  12       36.92       73.72     19.62 o 
   2  14  12      178.46      172.65     64.44 o 
   3  14  12      749.07      638.55     87.85 o 
   4  14  12       20.78       22.64     17.66 o 
   5  14  12       76.72       71.65     52.36 o 
   6  14  12      215.34      285.69     68.96 o 
   7  14  12      736.73      640.19    182.19 o 
   8  14  12      303.41      278.05     72.29 o 
  -7  15  12      127.63      147.09     53.86 o 
  -6  15  12       41.86       83.28     27.07 o 
  -5  15  12      126.62      101.72     20.91 o 
  -4  15  12      668.42      580.66     81.29 o 
  -3  15  12      260.45      289.45     43.65 o 
  -2  15  12      939.85      865.56    105.83 o 
  -1  15  12      608.99      511.11     67.00 o 
   0  15  12       49.85      114.76     25.14 o 
   1  15  12      608.98      588.54     76.22 o 
   2  15  12      939.84      956.46     95.33 o 
   3  15  12      260.48      404.57     84.60 o 
   4  15  12      668.41      639.24    128.36 o 
   5  15  12      126.65      163.01     65.04 o 
   6  15  12       41.86       23.28     60.21 o 
   7  15  12      127.61      200.91     50.53 o 
  -5  16  12       95.85       51.11     22.39 o 
  -4  16  12       24.11       32.42     18.59 o 
  -3  16  12      288.86      307.22     64.65 o 
  -2  16  12       16.86       57.19     21.08 o 
  -1  16  12      309.24      337.39     62.83 o 
   0  16  12      243.40      290.66     53.06 o 
   1  16  12      309.22      283.12     52.93 o 
   2  16  12       16.87       45.94     14.29 o 
   3  16  12      288.83      294.30    129.21 o 
   4  16  12       24.11       27.31     50.85 o 
   5  16  12       95.87       91.17     36.00 o 
  -2  17  12        7.55       79.84     25.51 o 
  -1  17  12      386.58      335.22     71.97 o 
   0  17  12      259.80      243.84     58.61 o 
   1  17  12      386.52      305.51     63.79 o 
   2  17  12        7.55       23.70     28.42 o 
   1   0  13      135.00      125.48     11.55 o 
   2   0  13      679.03      646.19     32.77 o 
   3   0  13      552.59      582.74     30.80 o 
   4   0  13      130.09      239.04     25.61 o 
   5   0  13      113.08      129.31     17.06 o 
   6   0  13     3673.85     3967.62    111.73 o 
   7   0  13     1401.39     1426.14     76.61 o 
   8   0  13      332.60      441.02     77.85 o 
   9   0  13     5249.46     5087.13    205.73 o 
  10   0  13      405.55      504.75     52.68 o 
  11   0  13      436.40      506.68     63.18 o 
  12   0  13       65.45       15.75     13.88 o 
  13   0  13        4.38       45.51     24.38 o 
  14   0  13       20.37       28.12     17.60 o 
 -14   1  13      546.36      419.95     99.50 o 
 -13   1  13      339.37      319.48     52.13 o 
 -12   1  13      353.60      351.82     44.92 o 
 -11   1  13       19.33       38.97     14.52 o 
 -10   1  13     2055.75     1900.48    119.19 o 
  -9   1  13     1094.97     1142.10     96.21 o 
  -8   1  13     7623.12     7872.89    487.61 o 
  -7   1  13      444.52      467.82     57.14 o 
  -6   1  13      973.75      975.90     54.51 o 
  -5   1  13     6256.06     6278.18    366.98 o 
  -4   1  13     1960.71     1862.10     85.46 o 
  -3   1  13     1948.14     2177.11     76.86 o 
  -2   1  13     2403.90     2514.31     86.86 o 
  -1   1  13     6224.98     6376.14     92.39 o 
   0   1  13      530.87      580.20     30.60 o 
   1   1  13     6224.88     6305.15     94.84 o 
   2   1  13     2404.06     2642.06     75.52 o 
   3   1  13     1948.16     2173.95     95.33 o 
   4   1  13     1960.84     1975.79     66.27 o 
   5   1  13     6255.97     6187.20    211.55 o 
   6   1  13      973.78     1002.05     61.96 o 
   7   1  13      444.48      512.89     65.97 o 
   8   1  13     7623.31     7867.53    258.69 o 
   9   1  13     1094.93     1017.19     40.51 o 
  10   1  13     2055.77     1916.97    117.10 o 
  11   1  13       19.33       55.63     26.10 o 
  12   1  13      353.60      301.91     51.96 o 
  13   1  13      339.38      280.41     55.01 o 
  14   1  13      546.31      382.97    174.74 o 
 -14   2  13      174.93      110.48     23.62 o 
 -13   2  13       37.47       29.14     17.08 o 
 -12   2  13      128.36      122.92     26.25 o 
 -11   2  13      173.73      180.31     32.59 o 
 -10   2  13      659.73      563.62     74.63 o 
  -9   2  13      113.18      136.53     26.62 o 
  -8   2  13      279.30      345.60     56.46 o 
  -7   2  13     1849.92     1712.78    140.78 o 
  -6   2  13     1541.34     1382.83    102.97 o 
  -5   2  13    12683.39    12106.90    391.86 o 
  -4   2  13      169.28      151.68     29.11 o 
  -3   2  13     6862.93     6356.70    148.81 o 
  -2   2  13      227.30      241.80     19.55 o 
  -1   2  13     4268.66     4460.32     50.41 o 
   0   2  13      110.93       83.67      8.06 o 
   1   2  13     4268.58     4563.55     71.48 o 
   2   2  13      227.37      217.89     28.76 o 
   3   2  13     6862.80     6618.65    105.56 o 
   4   2  13      169.27      160.27     40.95 o 
   5   2  13    12683.38    12547.64    452.11 o 
   6   2  13     1541.40     1551.21     74.80 o 
   7   2  13     1849.91     1776.68    243.57 o 
   8   2  13      279.31      306.69     51.29 o 
   9   2  13      113.19       95.83     28.15 o 
  10   2  13      659.73      628.00     65.89 o 
  11   2  13      173.72      162.98     30.92 o 
  12   2  13      128.35       98.47     22.76 o 
  13   2  13       37.47       58.33     33.55 o 
  14   2  13      174.95      165.98     55.23 o 
 -14   3  13      310.07      223.48     36.84 o 
 -13   3  13       44.54       72.75     15.57 o 
 -12   3  13      345.96      321.64     44.60 o 
 -11   3  13      255.82      246.96     38.08 o 
 -10   3  13      299.55      302.34     43.24 o 
  -9   3  13      165.17      123.00     32.18 o 
  -8   3  13     5132.08     4997.08    199.29 o 
  -7   3  13      103.52       69.34     15.51 o 
  -6   3  13     2411.03     2286.84    127.26 o 
  -5   3  13      254.36      248.18     29.01 o 
  -4   3  13      788.28      727.42     45.46 o 
  -3   3  13     4930.11     4920.59     87.94 o 
  -2   3  13     2588.31     2469.17     60.19 o 
  -1   3  13     9143.75     8099.92    100.59 o 
   0   3  13     1248.24     1127.88     50.24 o 
   1   3  13     9143.49     8054.80    173.59 o 
   2   3  13     2588.31     2501.05    103.30 o 
   3   3  13     4929.97     5361.91     93.31 o 
   4   3  13      788.48      727.01     52.51 o 
   5   3  13      254.34      267.63     32.12 o 
   6   3  13     2410.90     2201.70    102.80 o 
   7   3  13      103.53       95.68     28.31 o 
   8   3  13     5132.53     5193.31    201.20 o 
   9   3  13      165.17      104.02     22.30 o 
  10   3  13      299.58      329.36     42.06 o 
  11   3  13      255.82      238.23     46.90 o 
  12   3  13      345.94      331.66     52.55 o 
  13   3  13       44.53       39.07     17.68 o 
  14   3  13      310.05      321.64     44.79 o 
 -14   4  13      468.17      324.37     54.96 o 
 -13   4  13       30.57       68.43     20.51 o 
 -12   4  13      224.71      224.71     34.84 o 
 -11   4  13      674.62      710.83     79.20 o 
 -10   4  13      597.78      566.41     80.66 o 
  -9   4  13     1689.44     1718.67    126.47 o 
  -8   4  13     1046.85     1127.40    107.93 o 
  -7   4  13      435.37      335.67     47.22 o 
  -6   4  13     3933.20     3834.35    111.57 o 
  -5   4  13     3034.02     3048.41    101.58 o 
  -4   4  13      488.45      527.43     41.54 o 
  -3   4  13     2741.08     2643.25     96.62 o 
  -2   4  13      762.05      696.43     49.79 o 
  -1   4  13      394.14      425.00     30.62 o 
   0   4  13     4074.15     3816.38    102.90 o 
   1   4  13      394.15      444.94     83.59 o 
   2   4  13      762.03      697.11    113.88 o 
   3   4  13     2740.99     2767.82     93.02 o 
   4   4  13      488.60      549.57     59.81 o 
   5   4  13     3033.92     3163.25    154.95 o 
   6   4  13     3932.87     4189.03    145.54 o 
   7   4  13      435.35      415.63     66.82 o 
   8   4  13     1046.96     1193.72     77.00 o 
   9   4  13     1689.30     1621.76    118.65 o 
  10   4  13      597.77      607.15     62.79 o 
  11   4  13      674.61      739.90     62.36 o 
  12   4  13      224.67      188.11     42.58 o 
  13   4  13       30.57       66.11     23.83 o 
  14   4  13      468.20      425.37     79.58 o 
 -13   5  13       55.80       81.38     20.48 o 
 -12   5  13      160.73      123.40     24.15 o 
 -11   5  13       48.71       50.03     14.10 o 
 -10   5  13      302.40      314.43     52.11 o 
  -9   5  13      543.52      574.17     67.96 o 
  -8   5  13     3427.96     2955.97    161.06 o 
  -7   5  13      160.58      152.66     23.84 o 
  -6   5  13       70.18       85.74     22.13 o 
  -5   5  13     2377.28     2452.46    105.93 o 
  -4   5  13      604.09      587.97     30.49 o 
  -3   5  13     6443.21     6228.16    106.71 o 
  -2   5  13      605.70      575.16     34.65 o 
  -1   5  13     5176.89     5461.26    106.17 o 
   0   5  13      259.78      260.96     24.15 o 
   1   5  13     5176.91     5242.08    202.73 o 
   2   5  13      605.82      550.35     62.41 o 
   3   5  13     6443.24     5866.34    175.15 o 
   4   5  13      604.07      639.28     67.23 o 
   5   5  13     2377.35     2401.68    107.23 o 
   6   5  13       70.20       87.12     15.94 o 
   7   5  13      160.54      207.54     38.16 o 
   8   5  13     3428.13     3150.92    165.15 o 
   9   5  13      543.52      618.63     59.58 o 
  10   5  13      302.41      298.94     44.83 o 
  11   5  13       48.71       53.79     19.76 o 
  12   5  13      160.75      126.82     21.77 o 
  13   5  13       55.80       75.13     26.55 o 
 -13   6  13      109.14       99.53     24.63 o 
 -12   6  13      373.08      307.76     53.49 o 
 -11   6  13       82.61      112.47     20.38 o 
 -10   6  13      355.51      371.24     41.24 o 
  -9   6  13     1556.49     1568.26    141.19 o 
  -8   6  13     1805.87     2164.94    132.11 o 
  -7   6  13     1059.54      779.54    183.25 o 
  -6   6  13     4424.44     4141.69    127.25 o 
  -5   6  13      167.28      184.88     23.35 o 
  -4   6  13     1113.83     1206.83     43.83 o 
  -3   6  13      845.46      954.77     40.96 o 
  -2   6  13    12612.37    13056.55    220.18 o 
  -1   6  13     2001.75     1923.93     57.85 o 
   0   6  13     1840.98     1961.38     66.06 o 
   1   6  13     2001.74     1949.55     82.39 o 
   2   6  13    12612.52    13411.12    289.32 o 
   3   6  13      845.41      954.14     47.67 o 
   4   6  13     1113.87     1108.80     47.64 o 
   5   6  13      167.34      178.11     23.38 o 
   6   6  13     4424.23     4410.27    169.53 o 
   7   6  13     1059.68     1026.71     89.02 o 
   8   6  13     1806.02     1977.81    119.93 o 
   9   6  13     1556.44     1520.33     99.86 o 
  10   6  13      355.45      343.31     44.44 o 
  11   6  13       82.60       82.08     16.55 o 
  12   6  13      373.10      303.53     81.34 o 
  13   6  13      109.16       94.46     42.55 o 
 -13   7  13      310.38      204.83     50.20 o 
 -12   7  13      257.65      283.64     47.39 o 
 -11   7  13       56.97       77.46     22.96 o 
 -10   7  13       12.33        8.28     11.06 o 
  -9   7  13      596.67      675.33     66.75 o 
  -8   7  13      158.05      180.54     29.46 o 
  -7   7  13      339.22      346.39     61.52 o 
  -6   7  13     1964.09     1926.77     68.97 o 
  -5   7  13     1574.93     1665.29     82.47 o 
  -4   7  13     1565.50     1728.50     97.81 o 
  -3   7  13     1797.42     1698.80     67.69 o 
  -2   7  13      751.54      820.08     61.72 o 
  -1   7  13     2053.76     2107.84    113.42 o 
   0   7  13      904.14      835.58     37.48 o 
   1   7  13     2053.73     1995.16    131.68 o 
   2   7  13      751.46      795.69     59.99 o 
   3   7  13     1797.43     1706.70     59.21 o 
   4   7  13     1565.58     1608.55    119.55 o 
   5   7  13     1574.95     1631.40    143.79 o 
   6   7  13     1964.14     2089.67     92.88 o 
   7   7  13      339.23      364.87     70.21 o 
   8   7  13      157.99      205.63     33.53 o 
   9   7  13      596.72      616.19     73.89 o 
  10   7  13       12.32       34.32     42.85 o 
  11   7  13       56.96       79.93     33.24 o 
  12   7  13      257.61      286.81     61.60 o 
  13   7  13      310.38      190.73     80.28 o 
 -12   8  13     1164.52     1086.87    197.83 o 
 -11   8  13      265.08      181.21     37.33 o 
 -10   8  13      702.63      782.00     68.53 o 
  -9   8  13      489.17      453.32     50.79 o 
  -8   8  13      436.45      433.93     56.15 o 
  -7   8  13      421.92      408.84     41.89 o 
  -6   8  13     2504.42     2757.68    140.18 o 
  -5   8  13      255.19      239.07     38.65 o 
  -4   8  13     2897.70     3137.45    110.25 o 
  -3   8  13     2474.58     2676.66    135.44 o 
  -2   8  13     1708.93     1622.53     86.72 o 
  -1   8  13     2099.47     1950.15     99.13 o 
   0   8  13     1738.54     2031.95     73.89 o 
   1   8  13     2099.45     1890.16     92.98 o 
   2   8  13     1709.02     1598.05     77.37 o 
   3   8  13     2474.69     2455.26     92.97 o 
   4   8  13     2897.66     3081.28    119.81 o 
   5   8  13      255.18      293.61     55.37 o 
   6   8  13     2504.24     2691.98    131.07 o 
   7   8  13      421.85      365.92     49.33 o 
   8   8  13      436.46      454.33     92.05 o 
   9   8  13      489.14      556.30     75.90 o 
  10   8  13      702.63      724.16     82.35 o 
  11   8  13      265.09      237.78     64.58 o 
  12   8  13     1164.45     1114.87    246.67 o 
 -12   9  13       99.92       70.03     27.60 o 
 -11   9  13       24.02       50.39     20.15 o 
 -10   9  13       60.99       94.71     23.14 o 
  -9   9  13      449.10      382.63     64.64 o 
  -8   9  13      158.26      134.90     20.87 o 
  -7   9  13     2471.43     2368.63     96.68 o 
  -6   9  13      439.19      480.38     53.63 o 
  -5   9  13      296.74      340.52     40.21 o 
  -4   9  13       82.57      115.05     21.70 o 
  -3   9  13     1178.09     1259.11     93.23 o 
  -2   9  13     1020.67     1051.91     60.97 o 
  -1   9  13     3221.24     3298.66    122.17 o 
   0   9  13       52.73       61.71     10.46 o 
   1   9  13     3221.25     3112.44    167.58 o 
   2   9  13     1020.76     1117.12     59.50 o 
   3   9  13     1178.07     1155.78     86.74 o 
   4   9  13       82.55      134.41     32.27 o 
   5   9  13      296.77      346.17     53.62 o 
   6   9  13      439.18      484.71     58.48 o 
   7   9  13     2471.53     2515.13    107.15 o 
   8   9  13      158.27      172.70     47.11 o 
   9   9  13      449.08      492.13     73.20 o 
  10   9  13       60.98       81.66     37.57 o 
  11   9  13       24.02       31.08     31.39 o 
  12   9  13       99.92      114.18     35.91 o 
 -11  10  13       20.65       46.78     32.36 o 
 -10  10  13       14.53       58.45     17.22 o 
  -9  10  13      405.56      410.67     50.35 o 
  -8  10  13      139.35      125.30     27.85 o 
  -7  10  13      201.28      186.81     43.70 o 
  -6  10  13      475.33      436.03     45.70 o 
  -5  10  13      450.53      453.49     57.65 o 
  -4  10  13     2174.22     2454.34    144.24 o 
  -3  10  13      648.54      710.17     71.94 o 
  -2  10  13     2711.07     2516.38    105.43 o 
  -1  10  13      501.73      451.95     43.36 o 
   0  10  13     1449.23     1323.00     61.77 o 
   1  10  13      501.68      534.93     40.33 o 
   2  10  13     2710.94     2522.72     82.16 o 
   3  10  13      648.68      741.25     46.81 o 
   4  10  13     2174.27     2223.50    145.64 o 
   5  10  13      450.57      427.65     56.99 o 
   6  10  13      475.29      399.72     53.51 o 
   7  10  13      201.32      216.42     34.41 o 
   8  10  13      139.35      169.39     38.47 o 
   9  10  13      405.62      451.81     64.51 o 
  10  10  13       14.53       44.64     18.09 o 
  11  10  13       20.64       54.77     25.80 o 
 -11  11  13      468.45      409.52     60.06 o 
 -10  11  13       66.96       62.21     20.12 o 
  -9  11  13      616.14      594.62     93.28 o 
  -8  11  13      460.79      405.79     53.48 o 
  -7  11  13      364.30      543.51     66.87 o 
  -6  11  13      115.07      150.15     29.45 o 
  -5  11  13      247.68      232.77     43.81 o 
  -4  11  13      569.56      645.75     59.30 o 
  -3  11  13      258.18      239.90     30.97 o 
  -2  11  13     1337.36     1369.83    108.24 o 
  -1  11  13     1769.60     1809.90    134.33 o 
   0  11  13       50.36       59.25     19.29 o 
   1  11  13     1769.69     1843.00    106.74 o 
   2  11  13     1337.32     1291.16     52.87 o 
   3  11  13      258.17      185.20     28.68 o 
   4  11  13      569.49      647.85     65.16 o 
   5  11  13      247.69      206.10     36.44 o 
   6  11  13      115.07      151.23     33.20 o 
   7  11  13      364.24      517.61     83.04 o 
   8  11  13      460.86      590.32     67.64 o 
   9  11  13      616.12      725.25     73.84 o 
  10  11  13       66.99       70.16     53.57 o 
  11  11  13      468.43      405.27     98.79 o 
 -10  12  13      349.59      286.66     59.76 o 
  -9  12  13       72.35       65.82     21.04 o 
  -8  12  13        4.03       41.24     19.65 o 
  -7  12  13      139.13      100.54     33.93 o 
  -6  12  13      183.63      239.48     42.26 o 
  -5  12  13       18.33       36.08     19.06 o 
  -4  12  13      193.28      192.67     33.23 o 
  -3  12  13     1372.01     1405.33    105.34 o 
  -2  12  13      680.20      775.82     64.23 o 
  -1  12  13      135.05      140.52     19.71 o 
   0  12  13       15.31       63.34     16.46 o 
   1  12  13      135.07      179.59     63.37 o 
   2  12  13      680.21      667.72     94.38 o 
   3  12  13     1371.99     1324.83     71.54 o 
   4  12  13      193.28      200.89     34.07 o 
   5  12  13       18.34       24.37     21.29 o 
   6  12  13      183.63      183.14     36.20 o 
   7  12  13      139.14      153.66     79.37 o 
   8  12  13        4.03       31.63     15.86 o 
   9  12  13       72.33       98.80     27.99 o 
  10  12  13      349.58      275.92     81.39 o 
  -9  13  13       10.47       57.35     16.80 o 
  -8  13  13      349.61      292.20     62.54 o 
  -7  13  13      832.51      702.62     88.55 o 
  -6  13  13      121.95      108.32     20.30 o 
  -5  13  13      685.13      595.44     82.96 o 
  -4  13  13      280.59      300.26     42.26 o 
  -3  13  13      299.29      286.79     34.65 o 
  -2  13  13      245.76      227.01     30.77 o 
  -1  13  13      933.21     1115.18     94.40 o 
   0  13  13       86.30       82.97     24.97 o 
   1  13  13      933.10      947.85    123.08 o 
   2  13  13      245.73      243.00     45.83 o 
   3  13  13      299.27      367.49     54.03 o 
   4  13  13      280.58      305.72     87.52 o 
   5  13  13      685.10      788.19     96.01 o 
   6  13  13      121.92      113.65     33.96 o 
   7  13  13      832.55      846.51     68.01 o 
   8  13  13      349.57      305.56     78.72 o 
   9  13  13       10.47        9.82     23.24 o 
  -8  14  13        0.72       19.14     22.83 o 
  -7  14  13        1.70       41.83     32.18 o 
  -6  14  13       48.45       90.35     43.15 o 
  -5  14  13       69.05       47.94     14.96 o 
  -4  14  13      225.12      223.55     31.06 o 
  -3  14  13      635.21      581.43     69.07 o 
  -2  14  13      262.95      251.64     33.79 o 
  -1  14  13       53.60       79.53     21.07 o 
   0  14  13      213.14      233.34     33.38 o 
   1  14  13       53.59       97.98     27.47 o 
   2  14  13      262.93      338.88     51.94 o 
   3  14  13      635.23      693.88     83.03 o 
   4  14  13      225.13      240.35     51.24 o 
   5  14  13       69.06       86.30     54.02 o 
   6  14  13       48.45       84.12     35.02 o 
   7  14  13        1.70       40.47     27.88 o 
   8  14  13        0.72       83.96     40.14 o 
  -6  15  13       69.65       97.17     38.06 o 
  -5  15  13       40.66       38.98     18.09 o 
  -4  15  13      314.98      299.44     54.18 o 
  -3  15  13       82.85       67.76     17.26 o 
  -2  15  13       47.20       62.32     24.76 o 
  -1  15  13      756.72      664.76     98.93 o 
   0  15  13        0.94       58.91     22.30 o 
   1  15  13      756.76      767.23     79.09 o 
   2  15  13       47.21       54.41     28.33 o 
   3  15  13       82.87       48.98     33.31 o 
   4  15  13      315.02      257.12     56.87 o 
   5  15  13       40.66       87.92     91.59 o 
   6  15  13       69.64       44.12     33.98 o 
  -5  16  13      168.19      110.04     41.57 o 
  -4  16  13       49.65       53.92     23.16 o 
  -3  16  13       90.67      109.53     24.13 o 
  -2  16  13      460.29      526.73     87.61 o 
  -1  16  13      224.30      296.99     54.56 o 
   0  16  13       19.46       34.56     21.26 o 
   1  16  13      224.30      242.17     35.71 o 
   2  16  13      460.30      418.53     57.36 o 
   3  16  13       90.65      192.06     56.42 o 
   4  16  13       49.65       48.79     42.10 o 
   5  16  13      168.18      117.70     34.19 o 
  -1  17  13      225.41      198.76     45.47 o 
   0  17  13        8.31       47.86     29.42 o 
   1  17  13      225.43      233.24     71.36 o 
   0   0  14     4046.75     5506.90     94.65 o 
   1   0  14     2786.07     2460.81     61.74 o 
   2   0  14     3448.46     3523.75    100.64 o 
   3   0  14     2674.42     1869.00     65.45 o 
   4   0  14     3846.83     4454.46    158.45 o 
   5   0  14     2126.83     1805.35     68.67 o 
   6   0  14      601.48      742.70     68.95 o 
   7   0  14      197.46      231.86     30.24 o 
   8   0  14       26.77       54.42     12.31 o 
   9   0  14      118.44       98.55     25.65 o 
  10   0  14      117.01      137.59     23.42 o 
  11   0  14      243.67      287.96     41.66 o 
  12   0  14      906.51      756.40     96.11 o 
  13   0  14       27.40       27.16     26.26 o 
  14   0  14      114.69      117.44     39.27 o 
 -14   1  14      238.20      196.70     47.84 o 
 -13   1  14       50.35       31.44     17.84 o 
 -12   1  14      460.48      539.81     63.64 o 
 -11   1  14      729.75      674.76     70.73 o 
 -10   1  14      448.72      560.54     68.25 o 
  -9   1  14     1148.05     1135.48     96.70 o 
  -8   1  14     1463.64     1510.16     92.14 o 
  -7   1  14     2279.47     2074.46    108.29 o 
  -6   1  14      278.56      274.97     31.19 o 
  -5   1  14     3662.03     3458.35    129.57 o 
  -4   1  14     2954.36     3032.07    105.45 o 
  -3   1  14     2755.62     2969.93    100.39 o 
  -2   1  14     2900.33     3011.51     87.43 o 
  -1   1  14      352.41      470.40     23.91 o 
   0   1  14      412.48      435.87     37.98 o 
   1   1  14      352.41      457.38     38.11 o 
   2   1  14     2900.27     3189.44     98.77 o 
   3   1  14     2755.59     2922.97     90.93 o 
   4   1  14     2954.23     3056.49     93.39 o 
   5   1  14     3662.24     3444.27     93.85 o 
   6   1  14      278.53      243.70     33.54 o 
   7   1  14     2279.38     2333.90     90.00 o 
   8   1  14     1463.81     1293.92     97.14 o 
   9   1  14     1147.98     1074.64     31.49 o 
  10   1  14      448.73      431.97    135.96 o 
  11   1  14      729.67      713.73     87.24 o 
  12   1  14      460.47      503.41     71.59 o 
  13   1  14       50.37       91.44     31.39 o 
  14   1  14      238.16      267.99     66.70 o 
 -14   2  14      276.21      238.79     47.21 o 
 -13   2  14       59.57       58.81     17.44 o 
 -12   2  14     1148.05     1181.07     89.52 o 
 -11   2  14      217.94      230.31     33.49 o 
 -10   2  14      163.17      155.40     34.65 o 
  -9   2  14     2826.33     3009.99    156.32 o 
  -8   2  14     1182.05     1222.02     94.32 o 
  -7   2  14     3412.34     3329.04    115.93 o 
  -6   2  14     1418.09     1520.60     81.97 o 
  -5   2  14      308.71      411.13     44.50 o 
  -4   2  14     1375.26     1421.58     60.17 o 
  -3   2  14    14043.95    13511.95    180.90 o 
  -2   2  14     3730.57     3356.14     93.62 o 
  -1   2  14      104.77       87.02      9.00 o 
   0   2  14     5349.83     5149.07     67.89 o 
   1   2  14      104.77       91.71     13.08 o 
   2   2  14     3730.39     3473.97    112.94 o 
   3   2  14    14044.22    13870.85    224.81 o 
   4   2  14     1375.28     1389.52     70.60 o 
   5   2  14      308.71      415.60     53.46 o 
   6   2  14     1417.92     1521.59     76.07 o 
   7   2  14     3412.09     3294.31    147.32 o 
   8   2  14     1182.04     1363.86    132.75 o 
   9   2  14     2825.98     2937.34    165.89 o 
  10   2  14      163.14      220.31     34.56 o 
  11   2  14      217.93      256.55     39.61 o 
  12   2  14     1148.17     1075.97    158.53 o 
  13   2  14       59.59       55.34     20.51 o 
  14   2  14      276.20      229.66     94.16 o 
 -14   3  14      199.60      207.55     40.78 o 
 -13   3  14       76.12       54.80     16.96 o 
 -12   3  14      274.60      348.71     70.04 o 
 -11   3  14       95.53      124.81     30.84 o 
 -10   3  14       84.95       91.84     20.29 o 
  -9   3  14      546.92      620.26     85.31 o 
  -8   3  14     3978.59     4153.89    458.01 o 
  -7   3  14       74.61       71.59     13.90 o 
  -6   3  14       55.90       40.43     13.33 o 
  -5   3  14     1267.45     1236.21     55.99 o 
  -4   3  14      940.14      951.78     40.35 o 
  -3   3  14      898.74      765.54     69.75 o 
  -2   3  14       25.97       60.96     10.88 o 
  -1   3  14     4273.79     4721.79     88.09 o 
   0   3  14     1920.18     1744.39     46.50 o 
   1   3  14     4273.95     4666.18    102.86 o 
   2   3  14       25.97       39.98     18.75 o 
   3   3  14      898.71      889.89     94.81 o 
   4   3  14      940.12      916.51     51.51 o 
   5   3  14     1267.39     1296.97     96.80 o 
   6   3  14       55.92      112.96     27.59 o 
   7   3  14       74.59      100.06     21.04 o 
   8   3  14     3978.28     3907.06    161.72 o 
   9   3  14      546.88      572.22     67.14 o 
  10   3  14       84.99      116.81     20.20 o 
  11   3  14       95.52      111.91     21.88 o 
  12   3  14      274.62      429.69     59.39 o 
  13   3  14       76.12       53.14     16.57 o 
  14   3  14      199.64      216.16     50.35 o 
 -13   4  14        1.77       25.17     15.19 o 
 -12   4  14      552.55      487.99     89.06 o 
 -11   4  14      113.82      142.82     37.47 o 
 -10   4  14     1841.53     1730.84    149.36 o 
  -9   4  14      843.70      848.63     73.66 o 
  -8   4  14      224.48      200.64     41.13 o 
  -7   4  14      403.35      367.74     52.22 o 
  -6   4  14     7190.33     6683.97    322.65 o 
  -5   4  14      924.13     1018.72     71.04 o 
  -4   4  14     1492.31     1540.97     81.50 o 
  -3   4  14      757.62      784.49     60.36 o 
  -2   4  14     2795.32     2477.60     65.18 o 
  -1   4  14     1477.01     1334.81     48.09 o 
   0   4  14      246.45      303.26     22.11 o 
   1   4  14     1477.04     1418.66     66.29 o 
   2   4  14     2795.49     2525.17    111.16 o 
   3   4  14      757.61      730.31     72.07 o 
   4   4  14     1492.34     1480.03    101.38 o 
   5   4  14      923.99      961.76     87.78 o 
   6   4  14     7190.71     7315.80    280.76 o 
   7   4  14      403.33      412.66     62.32 o 
   8   4  14      224.49      264.13     49.89 o 
   9   4  14      843.75      904.60     84.13 o 
  10   4  14     1841.63     1916.69    114.18 o 
  11   4  14      113.83      109.76     27.79 o 
  12   4  14      552.46      442.03     65.06 o 
  13   4  14        1.77       35.11     15.72 o 
 -13   5  14      169.99      140.59     36.47 o 
 -12   5  14       27.86       54.78     19.75 o 
 -11   5  14      390.48      393.90     43.80 o 
 -10   5  14      305.94      251.34     43.25 o 
  -9   5  14      915.91      825.90     70.91 o 
  -8   5  14     1179.92     1210.32    111.15 o 
  -7   5  14      606.35      575.15     88.73 o 
  -6   5  14      252.74      207.67     49.00 o 
  -5   5  14     3373.87     3226.12    101.90 o 
  -4   5  14     1495.66     1566.38    100.12 o 
  -3   5  14       77.53      128.21     21.07 o 
  -2   5  14     5615.84     5529.19     83.23 o 
  -1   5  14     5459.49     5084.84    103.05 o 
   0   5  14      355.42      368.16     28.71 o 
   1   5  14     5459.31     5079.26    148.13 o 
   2   5  14     5616.21     5319.35    243.06 o 
   3   5  14       77.54      135.14     18.74 o 
   4   5  14     1495.58     1540.41    115.96 o 
   5   5  14     3373.95     3129.29    122.91 o 
   6   5  14      252.77      236.56     49.78 o 
   7   5  14      606.32      606.66     59.38 o 
   8   5  14     1180.02     1377.36     58.97 o 
   9   5  14      915.88      809.88     92.05 o 
  10   5  14      305.96      226.72     31.33 o 
  11   5  14      390.50      328.44     50.58 o 
  12   5  14       27.87       74.69     19.75 o 
  13   5  14      170.00      176.58     30.46 o 
 -13   6  14      339.10      313.87     70.40 o 
 -12   6  14      293.85      201.35     48.35 o 
 -11   6  14        7.40       24.55     11.43 o 
 -10   6  14       43.78       49.70     26.07 o 
  -9   6  14      549.92      479.55     56.28 o 
  -8   6  14      101.84      149.43     28.72 o 
  -7   6  14     2597.08     2577.97    170.42 o 
  -6   6  14      410.39      458.25     52.28 o 
  -5   6  14      513.29      514.19     49.17 o 
  -4   6  14     1194.05     1283.48     43.21 o 
  -3   6  14     2517.57     2492.41     76.90 o 
  -2   6  14     2922.63     2915.44    113.92 o 
  -1   6  14     2384.83     2404.84     70.51 o 
   0   6  14      579.13      619.87     27.66 o 
   1   6  14     2384.82     2554.14    100.92 o 
   2   6  14     2922.46     2490.25    130.27 o 
   3   6  14     2517.65     2424.78     95.94 o 
   4   6  14     1193.99     1225.09     79.43 o 
   5   6  14      513.27      498.40     62.14 o 
   6   6  14      410.36      481.77     71.09 o 
   7   6  14     2596.85     2733.94    111.66 o 
   8   6  14      101.85      121.72     31.96 o 
   9   6  14      549.96      549.66     68.48 o 
  10   6  14       43.77       56.66     12.83 o 
  11   6  14        7.40       16.42     14.20 o 
  12   6  14      293.86      248.82     46.00 o 
  13   6  14      339.11      308.77     72.41 o 
 -13   7  14       83.72       51.57     19.63 o 
 -12   7  14      126.15       85.66     25.98 o 
 -11   7  14      587.55      555.44     77.74 o 
 -10   7  14      370.44      298.15     50.51 o 
  -9   7  14       28.63       20.38     14.33 o 
  -8   7  14      367.69      358.96     38.66 o 
  -7   7  14     1445.22     1475.91    127.13 o 
  -6   7  14      476.28      471.62     49.87 o 
  -5   7  14     1248.85     1461.72     83.14 o 
  -4   7  14      109.48       91.21     14.33 o 
  -3   7  14      514.79      611.20     60.60 o 
  -2   7  14    10761.84    10542.73    205.58 o 
  -1   7  14     1730.60     1725.83     47.54 o 
   0   7  14       71.76       53.02     10.29 o 
   1   7  14     1730.74     1687.31     52.80 o 
   2   7  14    10762.10    11038.98    297.90 o 
   3   7  14      514.79      502.79     51.84 o 
   4   7  14      109.48      151.35     23.69 o 
   5   7  14     1248.92     1409.30    134.17 o 
   6   7  14      476.28      523.39     72.01 o 
   7   7  14     1445.27     1558.66     45.73 o 
   8   7  14      367.74      349.51     50.48 o 
   9   7  14       28.63       38.84     13.60 o 
  10   7  14      370.47      314.33     56.04 o 
  11   7  14      587.54      576.40    110.23 o 
  12   7  14      126.16      114.98     58.85 o 
  13   7  14       83.73       57.34     65.49 o 
 -12   8  14      182.90       89.35     48.02 o 
 -11   8  14       23.68       42.90     17.51 o 
 -10   8  14      415.56      374.86     55.35 o 
  -9   8  14       10.47       63.65     21.76 o 
  -8   8  14      299.84      258.39     30.67 o 
  -7   8  14      372.62      327.27     42.14 o 
  -6   8  14     1013.86     1109.08     59.97 o 
  -5   8  14      253.80      250.77     33.23 o 
  -4   8  14      790.05      860.43     79.43 o 
  -3   8  14      390.81      346.11     46.01 o 
  -2   8  14      931.99     1000.14     72.82 o 
  -1   8  14      240.70      194.10     16.49 o 
   0   8  14      991.28     1084.37     59.75 o 
   1   8  14      240.70      201.45     21.37 o 
   2   8  14      932.02      974.13     56.66 o 
   3   8  14      390.84      461.86     53.44 o 
   4   8  14      790.04      919.64    108.68 o 
   5   8  14      253.80      265.68     41.00 o 
   6   8  14     1013.87     1061.13     55.35 o 
   7   8  14      372.64      327.78     46.30 o 
   8   8  14      299.86      277.25     47.74 o 
   9   8  14       10.47       33.88     17.53 o 
  10   8  14      415.58      351.81     52.58 o 
  11   8  14       23.69       27.04     21.28 o 
  12   8  14      182.94      168.61     47.43 o 
 -12   9  14      339.06      245.00     53.72 o 
 -11   9  14      182.30      118.66     30.48 o 
 -10   9  14       46.89       69.54     18.89 o 
  -9   9  14       60.48      112.45     29.58 o 
  -8   9  14      585.91      710.91     54.88 o 
  -7   9  14     1809.46     1977.60    179.57 o 
  -6   9  14      164.51      215.08     29.84 o 
  -5   9  14      165.56      156.65     31.47 o 
  -4   9  14      562.39      754.99     80.92 o 
  -3   9  14     1917.14     1906.31     61.78 o 
  -2   9  14      978.96      884.26     58.84 o 
  -1   9  14      434.32      526.30     51.93 o 
   0   9  14      497.87      580.42     27.41 o 
   1   9  14      434.27      439.37     50.12 o 
   2   9  14      979.03      993.17     76.11 o 
   3   9  14     1917.21     2029.39     80.56 o 
   4   9  14      562.47      712.34     56.52 o 
   5   9  14      165.57      176.39     27.56 o 
   6   9  14      164.50      137.32     22.47 o 
   7   9  14     1809.53     2122.59    172.33 o 
   8   9  14      585.88      673.27     87.09 o 
   9   9  14       60.49       79.07     53.12 o 
  10   9  14       46.90       44.78     19.14 o 
  11   9  14      182.30      200.69     60.66 o 
  12   9  14      339.05      272.68     50.60 o 
 -11  10  14       16.54       55.58     42.12 o 
 -10  10  14      124.92       98.81     33.81 o 
  -9  10  14      169.18      225.00     41.94 o 
  -8  10  14      153.64      197.56     35.95 o 
  -7  10  14      498.08      482.74     48.10 o 
  -6  10  14      421.56      483.86     50.02 o 
  -5  10  14      700.97      783.09     65.11 o 
  -4  10  14      154.69      128.31     25.82 o 
  -3  10  14     2346.97     2344.50    123.96 o 
  -2  10  14     1532.45     1408.39    110.62 o 
  -1  10  14      678.72      840.99     72.33 o 
   0  10  14      139.27      174.28     25.25 o 
   1  10  14      678.66      707.30     74.66 o 
   2  10  14     1532.51     1571.91     83.20 o 
   3  10  14     2346.88     2270.03    103.01 o 
   4  10  14      154.72      148.60     30.06 o 
   5  10  14      701.01      828.88     62.79 o 
   6  10  14      421.48      305.39     86.28 o 
   7  10  14      498.06      477.95     67.97 o 
   8  10  14      153.61      239.48     51.05 o 
   9  10  14      169.17      151.35     45.27 o 
  10  10  14      124.91      139.05     27.16 o 
  11  10  14       16.54       41.50     23.63 o 
 -10  11  14       79.99       62.57     24.20 o 
  -9  11  14       64.01       64.98     29.03 o 
  -8  11  14       40.44       76.60     27.42 o 
  -7  11  14       15.43       29.44     21.61 o 
  -6  11  14      320.34      335.77     41.92 o 
  -5  11  14      340.24      395.85     48.41 o 
  -4  11  14     1050.57     1090.34     81.50 o 
  -3  11  14      162.31      217.23     28.63 o 
  -2  11  14      519.04      629.61     55.29 o 
  -1  11  14     1198.21     1113.90     80.75 o 
   0  11  14      327.06      354.92     54.31 o 
   1  11  14     1198.10      998.91    100.67 o 
   2  11  14      519.04      638.28     35.12 o 
   3  11  14      162.29      176.66     25.48 o 
   4  11  14     1050.62     1029.04     90.10 o 
   5  11  14      340.19      346.98     54.99 o 
   6  11  14      320.36      253.68     78.16 o 
   7  11  14       15.43       48.50     45.27 o 
   8  11  14       40.44       98.99     27.74 o 
   9  11  14       64.01       95.92     22.11 o 
  10  11  14       80.00       76.13     27.88 o 
 -10  12  14       22.33       33.93     29.84 o 
  -9  12  14      374.02      324.74     47.16 o 
  -8  12  14       89.41       93.76     26.54 o 
  -7  12  14      240.20      229.99     99.93 o 
  -6  12  14      250.23      252.33     40.75 o 
  -5  12  14      386.52      375.71     45.65 o 
  -4  12  14      587.46      607.31     61.94 o 
  -3  12  14      452.14      414.49     43.29 o 
  -2  12  14      480.25      517.72     48.85 o 
  -1  12  14     1093.56     1099.93     88.23 o 
   0  12  14      483.62      514.02     46.59 o 
   1  12  14     1093.55      974.35    140.45 o 
   2  12  14      480.27      503.76     77.53 o 
   3  12  14      452.05      498.58     52.66 o 
   4  12  14      587.45      503.62     67.16 o 
   5  12  14      386.51      359.14     48.31 o 
   6  12  14      250.24      278.93     79.97 o 
   7  12  14      240.17      218.29     47.87 o 
   8  12  14       89.39       64.58     26.24 o 
   9  12  14      374.03      300.49     92.37 o 
  10  12  14       22.33       39.65     20.75 o 
  -9  13  14       87.29      186.83     38.30 o 
  -8  13  14      216.89      227.52     50.76 o 
  -7  13  14      176.02      261.53     84.47 o 
  -6  13  14       74.92      105.84     25.51 o 
  -5  13  14      304.55      296.33     51.80 o 
  -4  13  14      223.54      304.85     42.37 o 
  -3  13  14       48.40       95.19     19.39 o 
  -2  13  14      120.88       99.98     20.80 o 
  -1  13  14     1075.30     1099.46     96.86 o 
   0  13  14      127.48      183.19     32.99 o 
   1  13  14     1075.35     1173.60     98.56 o 
   2  13  14      120.88      154.62     45.22 o 
   3  13  14       48.41      116.47     24.93 o 
   4  13  14      223.56      222.86    100.04 o 
   5  13  14      304.62      306.37     85.30 o 
   6  13  14       74.91      111.12     26.34 o 
   7  13  14      176.00      147.73     45.77 o 
   8  13  14      216.89      252.42     63.34 o 
   9  13  14       87.29       94.51     42.15 o 
  -8  14  14       35.30       66.43     52.93 o 
  -7  14  14        9.76       58.07     23.87 o 
  -6  14  14      156.22      137.39     37.50 o 
  -5  14  14      112.50      108.03     28.21 o 
  -4  14  14      323.75      312.87     41.05 o 
  -3  14  14      549.00      483.62     57.81 o 
  -2  14  14       81.84      120.66     49.66 o 
  -1  14  14      323.71      311.38     41.64 o 
   0  14  14      321.83      357.37     54.47 o 
   1  14  14      323.73      295.80     45.70 o 
   2  14  14       81.82      118.89     32.68 o 
   3  14  14      549.07      566.41     81.11 o 
   4  14  14      323.71      335.85     69.07 o 
   5  14  14      112.47      106.88     39.69 o 
   6  14  14      156.22      171.95     91.59 o 
   7  14  14        9.76       67.70     29.92 o 
   8  14  14       35.30       79.20     30.28 o 
  -6  15  14      294.71      266.43     72.42 o 
  -5  15  14      448.66      352.83     88.34 o 
  -4  15  14      649.94      550.39     87.29 o 
  -3  15  14      189.25      189.54     29.13 o 
  -2  15  14      648.54      658.75     84.84 o 
  -1  15  14      185.99      134.94     41.37 o 
   0  15  14       49.32       58.58     25.85 o 
   1  15  14      186.01      210.97     34.54 o 
   2  15  14      648.54      813.54     94.20 o 
   3  15  14      189.27      178.30     58.44 o 
   4  15  14      649.92      665.97    109.22 o 
   5  15  14      448.73      492.16    166.12 o 
   6  15  14      294.71      228.09     88.10 o 
  -4  16  14       52.75       58.20     25.60 o 
  -3  16  14      110.09      137.84     31.70 o 
  -2  16  14      140.55       81.72     38.40 o 
  -1  16  14       50.94       74.86     25.22 o 
   0  16  14      178.41      212.54     54.62 o 
   1  16  14       50.95       30.27     22.36 o 
   2  16  14      140.55      145.40     29.56 o 
   3  16  14      110.07      101.14     48.36 o 
   4  16  14       52.74      141.24     40.74 o 
   1   0  15     2159.80     2199.73     60.39 o 
   2   0  15       43.02       36.36      6.91 o 
   3   0  15       10.56       12.90      6.20 o 
   4   0  15      203.31      241.21     26.67 o 
   5   0  15       77.36       79.35     15.78 o 
   6   0  15      409.70      497.40     51.98 o 
   7   0  15     1995.83     1915.63     93.16 o 
   8   0  15      284.91      323.62     53.21 o 
   9   0  15     1188.88     1273.82     68.68 o 
  10   0  15      659.55      722.65    123.59 o 
  11   0  15       27.68       35.75     15.15 o 
  12   0  15     1234.69     1153.58    143.03 o 
  13   0  15      146.26       64.19     42.85 o 
  14   0  15       55.32       39.23     28.37 o 
 -14   1  15      575.48      365.39    122.22 o 
 -13   1  15      449.73      357.43     76.57 o 
 -12   1  15      410.07      437.97     53.14 o 
 -11   1  15      516.99      431.54     59.64 o 
 -10   1  15      659.32      530.46     64.17 o 
  -9   1  15      795.05      768.68     83.75 o 
  -8   1  15     3160.35     3089.24    153.12 o 
  -7   1  15     1535.11     1737.38     81.84 o 
  -6   1  15        3.38        9.87     12.28 o 
  -5   1  15      571.83      658.22     77.01 o 
  -4   1  15     5817.46     5746.03    118.51 o 
  -3   1  15    11865.70    12167.90    251.66 o 
  -2   1  15     1279.82     1206.30     57.57 o 
  -1   1  15      552.49      704.12     33.10 o 
   0   1  15      122.95      102.87     10.58 o 
   1   1  15      552.51      729.80     46.21 o 
   2   1  15     1279.85     1080.02     54.55 o 
   3   1  15    11865.49    12038.33    229.51 o 
   4   1  15     5817.69     5668.67    169.97 o 
   5   1  15      571.90      687.92     42.67 o 
   6   1  15        3.38       18.98     10.65 o 
   7   1  15     1535.14     1734.22     85.73 o 
   8   1  15     3160.43     2839.38     99.52 o 
   9   1  15      795.04      799.03     48.67 o 
  10   1  15      659.41      687.38    104.22 o 
  11   1  15      516.95      528.82     64.66 o 
  12   1  15      410.06      522.94     74.84 o 
  13   1  15      449.79      459.88     78.06 o 
  14   1  15      575.44      570.64    129.16 o 
 -14   2  15       12.23       37.42     28.96 o 
 -13   2  15      107.28      135.26     29.56 o 
 -12   2  15      153.64      163.13     29.55 o 
 -11   2  15      123.53      135.89     29.79 o 
 -10   2  15       63.15       92.03     22.05 o 
  -9   2  15     2233.60     1936.33    114.85 o 
  -8   2  15      410.08      459.38     55.44 o 
  -7   2  15      513.66      555.50     60.91 o 
  -6   2  15      630.97      520.82     49.22 o 
  -5   2  15     2431.36     2230.46     88.69 o 
  -4   2  15     1588.50     1826.50     96.52 o 
  -3   2  15       71.70       60.06     12.10 o 
  -2   2  15     1084.15     1254.20     56.95 o 
  -1   2  15    15403.32    15051.26    182.80 o 
   0   2  15      157.16      261.70     25.62 o 
   1   2  15    15403.32    15541.35    250.49 o 
   2   2  15     1084.24     1406.00     73.31 o 
   3   2  15       71.76       93.55     16.66 o 
   4   2  15     1588.56     1686.36     66.39 o 
   5   2  15     2431.36     2217.65     88.18 o 
   6   2  15      630.96      530.61     62.42 o 
   7   2  15      513.74      575.27     67.46 o 
   8   2  15      409.97      522.95     66.15 o 
   9   2  15     2233.64     1885.94    135.54 o 
  10   2  15       63.13      106.25     19.73 o 
  11   2  15      123.51      109.29     25.58 o 
  12   2  15      153.64      153.71     55.68 o 
  13   2  15      107.28      102.81     34.58 o 
  14   2  15       12.23       41.58     20.22 o 
 -13   3  15       88.98       43.34     53.11 o 
 -12   3  15       70.63       57.94     14.81 o 
 -11   3  15      883.60      825.59     75.35 o 
 -10   3  15      381.16      370.55     44.63 o 
  -9   3  15      325.13      440.44     45.83 o 
  -8   3  15     2500.73     2417.82    220.06 o 
  -7   3  15     1938.33     1881.53    161.36 o 
  -6   3  15      221.67      251.27     32.38 o 
  -5   3  15     5009.07     4882.49    123.97 o 
  -4   3  15      867.83      834.04     84.42 o 
  -3   3  15     8257.63     8311.83    165.07 o 
  -2   3  15      350.99      318.79     27.34 o 
  -1   3  15     2289.32     2559.21     68.30 o 
   0   3  15       18.12       14.04      5.80 o 
   1   3  15     2289.20     2600.42    132.12 o 
   2   3  15      351.05      335.96     41.87 o 
   3   3  15     8257.36     8341.73    183.27 o 
   4   3  15      867.85      800.19     43.94 o 
   5   3  15     5009.46     5079.02    163.59 o 
   6   3  15      221.66      230.76     40.29 o 
   7   3  15     1938.36     2078.71     72.41 o 
   8   3  15     2500.80     2459.16    168.13 o 
   9   3  15      325.15      326.25     42.20 o 
  10   3  15      381.24      365.85     49.13 o 
  11   3  15      883.64      961.72     97.23 o 
  12   3  15       70.63       59.43     29.29 o 
  13   3  15       89.01       86.88     38.83 o 
 -13   4  15       93.38       89.81     34.75 o 
 -12   4  15      124.62       88.56     24.28 o 
 -11   4  15      138.04      143.32     33.42 o 
 -10   4  15      548.68      545.61     52.05 o 
  -9   4  15     2905.61     3142.27    157.48 o 
  -8   4  15      727.81      786.67     79.67 o 
  -7   4  15        4.69        9.92     15.21 o 
  -6   4  15     5260.65     5383.46    283.18 o 
  -5   4  15     4170.13     4313.95    108.51 o 
  -4   4  15     3586.90     3460.45     86.40 o 
  -3   4  15     5239.79     5023.35    137.80 o 
  -2   4  15      193.26      165.97     15.27 o 
  -1   4  15    12387.79    12332.42    212.00 o 
   0   4  15     7132.17     6956.37    168.16 o 
   1   4  15    12387.24    11964.28    500.59 o 
   2   4  15      193.31      142.22     39.92 o 
   3   4  15     5239.74     5191.06    198.25 o 
   4   4  15     3586.93     3299.85    141.53 o 
   5   4  15     4170.21     4478.65    144.17 o 
   6   4  15     5260.38     5775.27    416.00 o 
   7   4  15        4.69       35.29     18.57 o 
   8   4  15      727.82      779.24    105.41 o 
   9   4  15     2905.28     3318.41    189.13 o 
  10   4  15      548.58      607.70     64.47 o 
  11   4  15      138.04      137.87     30.27 o 
  12   4  15      124.66      114.15     33.27 o 
  13   4  15       93.38      109.73     27.45 o 
 -13   5  15      121.06       83.47     22.15 o 
 -12   5  15       12.17       26.55     15.58 o 
 -11   5  15      127.58      145.08     27.15 o 
 -10   5  15      119.68      129.05     22.87 o 
  -9   5  15      402.14      366.78     47.63 o 
  -8   5  15       10.40       43.72     16.83 o 
  -7   5  15      104.16       84.72     29.40 o 
  -6   5  15     1102.20     1179.78     66.70 o 
  -5   5  15      142.81      150.21     15.72 o 
  -4   5  15      423.52      416.11     33.77 o 
  -3   5  15      207.52      215.23     21.62 o 
  -2   5  15     4239.77     3968.28     67.25 o 
  -1   5  15      592.86      608.51     33.32 o 
   0   5  15      651.31      584.95     36.37 o 
   1   5  15      592.78      622.91     34.41 o 
   2   5  15     4240.04     4008.86    240.76 o 
   3   5  15      207.57      192.13     33.60 o 
   4   5  15      423.51      471.60     61.34 o 
   5   5  15      142.77      140.20     25.93 o 
   6   5  15     1102.20     1086.29    131.06 o 
   7   5  15      104.12      117.21     35.75 o 
   8   5  15       10.41       29.34     16.99 o 
   9   5  15      402.17      400.56     49.81 o 
  10   5  15      119.68      115.64     18.53 o 
  11   5  15      127.58       92.29     27.37 o 
  12   5  15       12.16       27.72     12.15 o 
  13   5  15      121.07      114.86     31.45 o 
 -13   6  15      125.13      123.93     39.45 o 
 -12   6  15      465.26      343.24     55.14 o 
 -11   6  15       97.18      135.52     31.14 o 
 -10   6  15      177.14      235.18     35.92 o 
  -9   6  15       56.92       67.40     21.36 o 
  -8   6  15      709.14      716.73     73.42 o 
  -7   6  15      729.87      753.23     86.63 o 
  -6   6  15      636.04      659.31     28.86 o 
  -5   6  15     1618.25     1651.97     75.58 o 
  -4   6  15      355.62      354.05     29.99 o 
  -3   6  15     7776.38     7453.45    155.00 o 
  -2   6  15      824.52      980.77     50.36 o 
  -1   6  15      252.86      287.80     23.53 o 
   0   6  15       60.29      106.98     12.64 o 
   1   6  15      252.87      269.14     41.61 o 
   2   6  15      824.59      884.25     64.92 o 
   3   6  15     7776.15     7374.20    199.22 o 
   4   6  15      355.58      386.88     45.57 o 
   5   6  15     1618.37     1618.03    110.20 o 
   6   6  15      635.85      827.59     81.96 o 
   7   6  15      730.02      810.95     57.09 o 
   8   6  15      709.10      711.58     80.09 o 
   9   6  15       56.94      113.08     26.80 o 
  10   6  15      177.15      165.84     31.94 o 
  11   6  15       97.17       54.05     25.48 o 
  12   6  15      465.26      436.56     91.00 o 
  13   6  15      125.14      202.01     53.59 o 
 -12   7  15      105.39      142.85     31.42 o 
 -11   7  15      126.51      151.55     20.06 o 
 -10   7  15      181.64      176.00     28.33 o 
  -9   7  15      138.33      154.03     30.82 o 
  -8   7  15      133.41      156.34     29.53 o 
  -7   7  15      670.76      615.50     66.40 o 
  -6   7  15      912.37      900.40     56.94 o 
  -5   7  15      670.74      695.02     47.84 o 
  -4   7  15     1576.46     1765.45     76.10 o 
  -3   7  15      532.34      439.82     46.31 o 
  -2   7  15      548.83      525.43     33.05 o 
  -1   7  15      106.48      128.47     26.36 o 
   0   7  15       99.40       95.74     16.15 o 
   1   7  15      106.49      152.64     24.76 o 
   2   7  15      548.86      616.20     68.22 o 
   3   7  15      532.32      487.57     62.67 o 
   4   7  15     1576.49     1664.24    115.83 o 
   5   7  15      670.63      626.53    111.82 o 
   6   7  15      912.41      974.22     54.77 o 
   7   7  15      670.77      645.80    100.29 o 
   8   7  15      133.46      151.13     40.60 o 
   9   7  15      138.34      137.47     58.40 o 
  10   7  15      181.61      166.64     58.85 o 
  11   7  15      126.50      117.66     29.98 o 
  12   7  15      105.37       85.45     27.25 o 
 -12   8  15       23.66       69.58     26.78 o 
 -11   8  15       30.36       50.24     19.60 o 
 -10   8  15      233.01      248.52     41.84 o 
  -9   8  15      411.93      378.78     91.34 o 
  -8   8  15      798.58      839.23     75.28 o 
  -7   8  15      136.83      105.59     19.80 o 
  -6   8  15     1270.90     1377.89     68.35 o 
  -5   8  15      451.56      484.40     57.83 o 
  -4   8  15      852.67      873.83     72.76 o 
  -3   8  15     2058.84     2022.80    124.22 o 
  -2   8  15      396.68      375.09     43.01 o 
  -1   8  15      177.18      158.40     12.22 o 
   0   8  15     5540.26     5526.86    141.54 o 
   1   8  15      177.18      144.29     16.35 o 
   2   8  15      396.62      364.43     42.97 o 
   3   8  15     2058.79     2100.55     83.87 o 
   4   8  15      852.75      830.12     56.14 o 
   5   8  15      451.47      471.23     71.86 o 
   6   8  15     1270.81     1419.02     50.93 o 
   7   8  15      136.83      166.93     28.39 o 
   8   8  15      798.52      832.45     92.84 o 
   9   8  15      411.92      493.57     81.34 o 
  10   8  15      232.97      230.26     51.15 o 
  11   8  15       30.36       47.68     22.82 o 
  12   8  15       23.67       18.84     30.63 o 
 -11   9  15       55.57       58.53     18.03 o 
 -10   9  15       60.74       94.69     41.24 o 
  -9   9  15       41.57       61.22     29.33 o 
  -8   9  15       63.67       51.83     17.71 o 
  -7   9  15      355.34      282.13     34.09 o 
  -6   9  15      599.14      653.38     63.82 o 
  -5   9  15      483.95      660.62     60.70 o 
  -4   9  15     1032.47     1177.01     57.85 o 
  -3   9  15     1028.51      946.21     58.96 o 
  -2   9  15     1230.08     1091.67    103.12 o 
  -1   9  15     1326.67     1337.41     95.66 o 
   0   9  15      165.97      175.29     24.87 o 
   1   9  15     1326.62     1244.72     69.19 o 
   2   9  15     1230.03     1272.67     77.73 o 
   3   9  15     1028.56      914.74     44.67 o 
   4   9  15     1032.46      992.68    105.04 o 
   5   9  15      484.00      542.90     44.98 o 
   6   9  15      599.11      549.31     72.98 o 
   7   9  15      355.32      296.32     86.06 o 
   8   9  15       63.65       47.76     22.80 o 
   9   9  15       41.58       29.96     16.64 o 
  10   9  15       60.76       96.10     33.75 o 
  11   9  15       55.59       68.90     27.92 o 
 -11  10  15        8.78       35.35     21.63 o 
 -10  10  15      548.78      453.37     76.07 o 
  -9  10  15       73.87       74.16     22.23 o 
  -8  10  15      169.23      227.56     39.08 o 
  -7  10  15      177.65      219.15     36.23 o 
  -6  10  15      659.65      719.91    101.21 o 
  -5  10  15     1157.44     1413.63     80.43 o 
  -4  10  15      712.97      743.30     70.74 o 
  -3  10  15      536.35      597.52     66.65 o 
  -2  10  15      453.35      497.99     49.17 o 
  -1  10  15       40.08       41.50     15.83 o 
   0  10  15      309.67      392.68     41.18 o 
   1  10  15       40.11       48.99     22.30 o 
   2  10  15      453.31      453.23     44.25 o 
   3  10  15      536.28      596.38     41.45 o 
   4  10  15      712.90      673.75     50.40 o 
   5  10  15     1157.48     1252.04     69.48 o 
   6  10  15      659.69      734.88    104.63 o 
   7  10  15      177.68      159.19     44.87 o 
   8  10  15      169.24      152.42     43.07 o 
   9  10  15       73.86       93.22     26.35 o 
  10  10  15      548.83      410.09     79.02 o 
  11  10  15        8.77       68.67     24.43 o 
 -10  11  15       33.85       31.38     16.18 o 
  -9  11  15       52.29       84.07     17.80 o 
  -8  11  15      326.80      447.98     56.24 o 
  -7  11  15      377.91      373.52     49.28 o 
  -6  11  15      525.74      560.43     64.45 o 
  -5  11  15      255.20      208.00     32.16 o 
  -4  11  15      139.24      140.61     24.11 o 
  -3  11  15      273.22      302.06     47.95 o 
  -2  11  15      294.53      354.69     38.00 o 
  -1  11  15      620.29      612.78     68.79 o 
   0  11  15        2.66       31.89     16.75 o 
   1  11  15      620.23      647.36     81.50 o 
   2  11  15      294.54      298.74     41.87 o 
   3  11  15      273.18      289.36     37.14 o 
   4  11  15      139.18      112.44     25.03 o 
   5  11  15      255.24      222.70     42.15 o 
   6  11  15      525.77      565.82     66.35 o 
   7  11  15      377.93      399.53     61.15 o 
   8  11  15      326.80      413.53     54.46 o 
   9  11  15       52.29       38.43     19.88 o 
  10  11  15       33.84       72.39     28.97 o 
  -9  12  15      555.98      509.19    106.07 o 
  -8  12  15       80.43      122.81     40.65 o 
  -7  12  15      254.95      225.80     34.81 o 
  -6  12  15       26.95       47.71     41.77 o 
  -5  12  15       34.58       58.69     29.62 o 
  -4  12  15      792.38      905.29     84.32 o 
  -3  12  15       22.11       28.80     20.48 o 
  -2  12  15      439.18      396.23     42.18 o 
  -1  12  15      288.71      308.87     35.69 o 
   0  12  15     1544.60     1431.22    110.16 o 
   1  12  15      288.77      273.28     49.73 o 
   2  12  15      439.16      450.56     65.20 o 
   3  12  15       22.11       74.14     20.79 o 
   4  12  15      792.38      857.66     88.61 o 
   5  12  15       34.58       26.11     38.45 o 
   6  12  15       26.96       54.92     14.10 o 
   7  12  15      254.98      247.67     63.38 o 
   8  12  15       80.43      104.96     35.84 o 
   9  12  15      555.99      393.29    140.18 o 
  -8  13  15       16.20       25.90     13.51 o 
  -7  13  15       40.93       85.80     20.52 o 
  -6  13  15      109.92       99.55     26.19 o 
  -5  13  15      777.51      711.78    102.33 o 
  -4  13  15       73.64       85.32     19.03 o 
  -3  13  15      382.17      408.67     54.31 o 
  -2  13  15      901.51      911.35     83.38 o 
  -1  13  15      882.69      758.75     79.29 o 
   0  13  15       31.61       79.24     22.57 o 
   1  13  15      882.68      915.40     94.22 o 
   2  13  15      901.52      978.25     97.25 o 
   3  13  15      382.21      471.55     66.07 o 
   4  13  15       73.60       67.82     39.88 o 
   5  13  15      777.49      841.85    134.55 o 
   6  13  15      109.90       86.46     43.64 o 
   7  13  15       40.93       83.91     44.10 o 
   8  13  15       16.19       43.24     21.82 o 
  -7  14  15       90.22       94.30     38.02 o 
  -6  14  15      355.74      322.15     60.00 o 
  -5  14  15      140.89      153.60     26.66 o 
  -4  14  15       97.22      118.09     26.52 o 
  -3  14  15       74.63       59.98     18.17 o 
  -2  14  15      431.28      413.00     50.22 o 
  -1  14  15        7.01       16.27     18.17 o 
   0  14  15      531.52      545.66     70.15 o 
   1  14  15        7.02       37.34     18.16 o 
   2  14  15      431.24      484.33     65.73 o 
   3  14  15       74.63      133.58     36.58 o 
   4  14  15       97.23      143.55     35.12 o 
   5  14  15      140.89      160.60     60.81 o 
   6  14  15      355.71      416.15     94.45 o 
   7  14  15       90.24      141.44     50.32 o 
  -6  15  15      203.87      420.34    125.11 o 
  -5  15  15      555.49      424.14    118.40 o 
  -4  15  15      109.19      143.05     48.91 o 
  -3  15  15      142.32      130.41     26.79 o 
  -2  15  15      551.50      582.93     73.22 o 
  -1  15  15      352.23      284.54     45.70 o 
   0  15  15      365.00      438.81     63.60 o 
   1  15  15      352.27      295.62     47.11 o 
   2  15  15      551.50      636.91     85.53 o 
   3  15  15      142.33      123.71     60.83 o 
   4  15  15      109.20      151.78     34.99 o 
   5  15  15      555.51      462.42    129.02 o 
   6  15  15      203.86      152.23     50.51 o 
  -4  16  15       35.03       38.27     25.68 o 
  -3  16  15       76.34       97.25     29.81 o 
  -2  16  15      125.91      120.05     39.97 o 
  -1  16  15      380.64      282.81     61.23 o 
   0  16  15       50.02       33.21     25.48 o 
   1  16  15      380.66      301.50     50.34 o 
   2  16  15      125.91      113.29     27.93 o 
   3  16  15       76.32       27.09     21.13 o 
   4  16  15       35.03       40.14     29.58 o 
   0   0  16     1828.40     1738.15     76.63 o 
   1   0  16     5193.29     5403.00     79.30 o 
   2   0  16    11161.94    10475.83    155.33 o 
   3   0  16      937.21      822.78     62.46 o 
   4   0  16      318.78      328.90     32.47 o 
   5   0  16       96.22       77.21     18.69 o 
   6   0  16     1279.50     1328.70     51.49 o 
   7   0  16       59.23      128.87     27.49 o 
   8   0  16     2144.32     2389.22    109.25 o 
   9   0  16      211.87      160.43     25.44 o 
  10   0  16      674.60      823.16     81.05 o 
  11   0  16       12.05       31.66     13.29 o 
  12   0  16      478.28      465.84     84.35 o 
  13   0  16        0.51       19.78     21.88 o 
  14   0  16       33.11       25.78     26.71 o 
 -14   1  16       65.20       72.40     26.35 o 
 -13   1  16       18.16       20.42     15.87 o 
 -12   1  16      263.66      236.98     36.42 o 
 -11   1  16      856.08      892.61     81.14 o 
 -10   1  16      503.24      350.92     49.52 o 
  -9   1  16      510.57      425.49     64.16 o 
  -8   1  16     2091.75     2136.20    143.43 o 
  -7   1  16     2191.35     2016.49     92.18 o 
  -6   1  16      683.87      648.99     58.64 o 
  -5   1  16     1118.44     1043.00     51.75 o 
  -4   1  16     1723.90     1539.71     75.92 o 
  -3   1  16     8732.47     8113.06    190.53 o 
  -2   1  16     1955.01     1876.20     67.51 o 
  -1   1  16     2100.82     2157.30     57.57 o 
   0   1  16       72.80      146.28     18.37 o 
   1   1  16     2100.75     2058.61     85.68 o 
   2   1  16     1955.17     1974.18     72.90 o 
   3   1  16     8732.16     8021.32    163.49 o 
   4   1  16     1723.97     1744.87     81.21 o 
   5   1  16     1118.39     1029.71     43.30 o 
   6   1  16      683.86      709.06     58.03 o 
   7   1  16     2191.28     1936.33    163.83 o 
   8   1  16     2091.80     2021.16     88.86 o 
   9   1  16      510.56      452.87     59.79 o 
  10   1  16      503.25      447.60     69.68 o 
  11   1  16      856.11      642.67     95.70 o 
  12   1  16      263.69      257.84     53.01 o 
  13   1  16       18.16        9.26     13.22 o 
  14   1  16       65.20       70.32     25.05 o 
 -13   2  16      155.09      139.84     27.41 o 
 -12   2  16      448.10      277.72     51.20 o 
 -11   2  16      572.95      562.74     73.08 o 
 -10   2  16     1497.41     1450.81    123.80 o 
  -9   2  16      815.36      917.22     93.29 o 
  -8   2  16      784.96      814.36     84.87 o 
  -7   2  16      313.69      356.13     54.64 o 
  -6   2  16     1496.80     1478.55     90.75 o 
  -5   2  16     1306.12     1438.28     59.46 o 
  -4   2  16      713.02      965.13     91.40 o 
  -3   2  16     1096.08     1079.46     53.10 o 
  -2   2  16      144.35      228.80     21.29 o 
  -1   2  16     1495.90     1168.10     56.77 o 
   0   2  16     2906.84     2572.79     78.42 o 
   1   2  16     1496.01     1181.06     79.57 o 
   2   2  16      144.39      239.34     40.50 o 
   3   2  16     1095.95     1145.92     55.12 o 
   4   2  16      713.04      832.19     57.54 o 
   5   2  16     1305.98     1423.84     47.35 o 
   6   2  16     1496.95     1590.32    101.66 o 
   7   2  16      313.72      403.20     64.58 o 
   8   2  16      784.94      867.69    139.69 o 
   9   2  16      815.43      998.26     98.17 o 
  10   2  16     1497.51     1557.14    157.38 o 
  11   2  16      572.91      483.77     77.66 o 
  12   2  16      448.06      336.46     55.76 o 
  13   2  16      155.12      170.68     59.73 o 
 -13   3  16      138.42      141.40     36.97 o 
 -12   3  16      518.97      491.38     67.88 o 
 -11   3  16      577.39      658.23     74.77 o 
 -10   3  16      104.39       97.72     23.06 o 
  -9   3  16      279.63      322.45     38.21 o 
  -8   3  16      758.35      697.13     94.79 o 
  -7   3  16      322.96      321.77     42.21 o 
  -6   3  16       34.60       46.77     15.90 o 
  -5   3  16     3710.70     3455.84    119.88 o 
  -4   3  16     3667.38     3744.95     91.40 o 
  -3   3  16     2281.31     2190.83     93.63 o 
  -2   3  16     1772.56     2150.61     62.78 o 
  -1   3  16     1953.23     1959.17    124.09 o 
   0   3  16      847.96      879.35     42.38 o 
   1   3  16     1953.30     2028.02    225.91 o 
   2   3  16     1772.68     2237.90    197.36 o 
   3   3  16     2281.39     2251.62     83.59 o 
   4   3  16     3667.46     3713.32    108.03 o 
   5   3  16     3710.67     3656.18    381.70 o 
   6   3  16       34.61       64.11     18.42 o 
   7   3  16      323.00      314.84     50.81 o 
   8   3  16      758.38      668.54     73.10 o 
   9   3  16      279.65      359.47     41.33 o 
  10   3  16      104.40      106.20     21.50 o 
  11   3  16      577.39      571.70     63.52 o 
  12   3  16      519.01      448.78     79.08 o 
  13   3  16      138.44       87.91     35.78 o 
 -13   4  16      127.34       93.94     23.42 o 
 -12   4  16       50.17       81.42     25.50 o 
 -11   4  16       84.24       65.64     18.75 o 
 -10   4  16      489.00      454.24     51.38 o 
  -9   4  16      668.01      481.96     61.82 o 
  -8   4  16      541.63      508.00     55.76 o 
  -7   4  16     1558.64     1469.03     97.75 o 
  -6   4  16     4150.70     4121.16    147.93 o 
  -5   4  16      460.77      378.51     32.32 o 
  -4   4  16     1351.12     1360.04    136.12 o 
  -3   4  16     4331.26     4188.07     94.36 o 
  -2   4  16      757.69      739.88     41.50 o 
  -1   4  16      240.33      232.43     20.77 o 
   0   4  16    29806.29    30741.82    481.91 o 
   1   4  16      240.36      181.48     25.63 o 
   2   4  16      757.77      731.99     49.41 o 
   3   4  16     4331.45     4223.03    253.54 o 
   4   4  16     1350.96     1371.54     50.23 o 
   5   4  16      460.65      469.28     81.02 o 
   6   4  16     4150.66     4170.95    162.12 o 
   7   4  16     1558.62     1464.57    135.08 o 
   8   4  16      541.61      524.96     56.65 o 
   9   4  16      668.01      537.99     67.97 o 
  10   4  16      488.98      454.02     64.30 o 
  11   4  16       84.25      107.56     30.19 o 
  12   4  16       50.16       72.52     18.26 o 
  13   4  16      127.36      134.23     33.49 o 
 -13   5  16      127.65       72.76     34.02 o 
 -12   5  16      173.05      147.17     29.83 o 
 -11   5  16      449.75      479.59     63.15 o 
 -10   5  16       18.43       52.53     20.55 o 
  -9   5  16      107.90      106.68     21.90 o 
  -8   5  16      449.59      425.30     49.39 o 
  -7   5  16      757.61      658.52     78.06 o 
  -6   5  16     3224.84     3428.78     94.04 o 
  -5   5  16      310.01      333.88     30.67 o 
  -4   5  16     3509.61     3459.74     85.15 o 
  -3   5  16      215.89      267.51     26.68 o 
  -2   5  16     4979.76     5296.35    103.16 o 
  -1   5  16     1424.20     1493.14     49.43 o 
   0   5  16      373.04      309.54     29.82 o 
   1   5  16     1424.20     1431.01     59.49 o 
   2   5  16     4979.74     5597.55    224.58 o 
   3   5  16      215.89      296.34     46.48 o 
   4   5  16     3509.57     3521.82     98.13 o 
   5   5  16      310.02      343.32     49.23 o 
   6   5  16     3225.03     3421.75    132.85 o 
   7   5  16      757.63      691.62     85.77 o 
   8   5  16      449.63      398.40     50.80 o 
   9   5  16      107.91      135.48     21.99 o 
  10   5  16       18.45       28.90     17.20 o 
  11   5  16      449.67      478.25     69.92 o 
  12   5  16      173.03      140.72     38.28 o 
  13   5  16      127.66      155.31     41.24 o 
 -13   6  16      133.21      171.94     28.85 o 
 -12   6  16       18.72       35.45     16.73 o 
 -11   6  16       74.79      112.69     35.10 o 
 -10   6  16      306.12      360.24     36.14 o 
  -9   6  16      131.52      123.08     21.79 o 
  -8   6  16      709.06      599.58     72.01 o 
  -7   6  16       38.68       52.18     17.69 o 
  -6   6  16      646.90      693.37     41.51 o 
  -5   6  16     1955.73     1895.05     47.92 o 
  -4   6  16     1597.90     1704.69     66.68 o 
  -3   6  16      934.31      816.30     54.14 o 
  -2   6  16     2385.08     2604.32     87.26 o 
  -1   6  16     1753.39     1587.19     45.77 o 
   0   6  16       23.99       32.79      7.35 o 
   1   6  16     1753.31     1632.85     65.37 o 
   2   6  16     2385.05     2548.36     99.53 o 
   3   6  16      934.33      845.77     83.06 o 
   4   6  16     1597.91     1631.43     86.60 o 
   5   6  16     1955.66     1957.82     44.64 o 
   6   6  16      646.91      703.83     97.37 o 
   7   6  16       38.69      118.07     30.35 o 
   8   6  16      709.05      565.61     64.30 o 
   9   6  16      131.49       85.49     17.98 o 
  10   6  16      306.07      320.58     41.81 o 
  11   6  16       74.80       74.86     27.63 o 
  12   6  16       18.72       52.44     19.37 o 
  13   6  16      133.21      179.21     43.44 o 
 -12   7  16       76.84       99.65     26.65 o 
 -11   7  16      213.91      184.39     42.32 o 
 -10   7  16      600.09      674.13     86.30 o 
  -9   7  16      487.14      538.64     69.74 o 
  -8   7  16      196.17      221.90     39.92 o 
  -7   7  16      623.48      687.40     46.70 o 
  -6   7  16      706.73      734.52     44.94 o 
  -5   7  16      474.89      507.55     32.95 o 
  -4   7  16     1904.13     2180.12     41.26 o 
  -3   7  16      839.44      780.51     43.23 o 
  -2   7  16      321.21      312.94     25.39 o 
  -1   7  16     2150.77     2140.20     70.64 o 
   0   7  16     1552.35     1487.69     61.26 o 
   1   7  16     2150.67     2121.28     84.03 o 
   2   7  16      321.24      325.11     45.52 o 
   3   7  16      839.47      800.70     60.80 o 
   4   7  16     1904.04     1933.40     91.58 o 
   5   7  16      474.98      538.90     55.07 o 
   6   7  16      706.75      687.40     40.14 o 
   7   7  16      623.58      614.03     62.56 o 
   8   7  16      196.21      170.59     30.46 o 
   9   7  16      487.09      499.45     69.66 o 
  10   7  16      600.13      679.65    101.24 o 
  11   7  16      213.93      147.37     37.98 o 
  12   7  16       76.83       73.64     39.23 o 
 -12   8  16      400.63      456.28     60.86 o 
 -11   8  16       31.12       38.00     16.20 o 
 -10   8  16        0.02       20.33     19.11 o 
  -9   8  16      116.18      178.69     27.48 o 
  -8   8  16       51.41       93.87     25.41 o 
  -7   8  16      388.03      408.75     37.96 o 
  -6   8  16       87.67       79.05     20.91 o 
  -5   8  16      310.17      253.03     32.67 o 
  -4   8  16     3446.54     3590.56    123.37 o 
  -3   8  16     2017.76     2071.77     64.16 o 
  -2   8  16      129.78      103.50     17.29 o 
  -1   8  16      238.29      238.94     21.42 o 
   0   8  16      336.79      234.92     23.94 o 
   1   8  16      238.25      218.07     30.40 o 
   2   8  16      129.79      131.48     18.90 o 
   3   8  16     2017.65     1962.25     69.71 o 
   4   8  16     3446.48     3499.68    135.82 o 
   5   8  16      310.13      263.81     43.58 o 
   6   8  16       87.66       69.34     43.44 o 
   7   8  16      388.08      351.89     49.90 o 
   8   8  16       51.42       28.51     30.48 o 
   9   8  16      116.16      150.53     41.20 o 
  10   8  16        0.02       54.96     22.64 o 
  11   8  16       31.13       31.90     23.85 o 
  12   8  16      400.62      323.30     88.21 o 
 -11   9  16        3.55       11.37     17.12 o 
 -10   9  16      122.86      167.36     37.89 o 
  -9   9  16       25.76       33.00     25.44 o 
  -8   9  16      527.01      558.92     85.72 o 
  -7   9  16      541.72      604.48     96.44 o 
  -6   9  16      330.33      330.05     35.38 o 
  -5   9  16      109.26      236.02     67.27 o 
  -4   9  16      966.91     1004.75     80.59 o 
  -3   9  16      541.76      421.59     47.77 o 
  -2   9  16      874.40      959.52     73.89 o 
  -1   9  16      955.18     1076.38     65.62 o 
   0   9  16        6.97       18.76      9.57 o 
   1   9  16      955.30     1143.74     46.12 o 
   2   9  16      874.40     1043.38     86.47 o 
   3   9  16      541.84      487.60     50.31 o 
   4   9  16      966.87      976.40     28.35 o 
   5   9  16      109.32      149.58     34.39 o 
   6   9  16      330.33      332.48     71.07 o 
   7   9  16      541.64      586.53    127.05 o 
   8   9  16      526.94      601.50     83.43 o 
   9   9  16       25.75       74.64     30.93 o 
  10   9  16      122.84      176.34     34.29 o 
  11   9  16        3.55       31.62     24.05 o 
 -11  10  16      182.62      199.40     42.79 o 
 -10  10  16       53.20       45.72     15.73 o 
  -9  10  16      194.65      243.30     31.76 o 
  -8  10  16        4.79       51.66     19.56 o 
  -7  10  16       22.39       44.23     19.00 o 
  -6  10  16      716.80      722.77     63.50 o 
  -5  10  16      285.53      340.04     38.93 o 
  -4  10  16      115.83      130.86     24.49 o 
  -3  10  16      705.90      742.79     69.63 o 
  -2  10  16      877.68      952.61     68.60 o 
  -1  10  16      386.16      408.81     41.32 o 
   0  10  16      223.27      238.28     28.70 o 
   1  10  16      386.16      339.88     40.43 o 
   2  10  16      877.63      861.38     70.70 o 
   3  10  16      705.83      722.46     44.66 o 
   4  10  16      115.90       85.29     34.71 o 
   5  10  16      285.59      304.86     50.93 o 
   6  10  16      716.78      657.79    111.81 o 
   7  10  16       22.38       49.92     16.67 o 
   8  10  16        4.79       46.57     17.47 o 
   9  10  16      194.62      172.73     28.91 o 
  10  10  16       53.23       42.35     30.33 o 
  11  10  16      182.63      153.88     94.46 o 
 -10  11  16       30.32       49.69     18.64 o 
  -9  11  16        1.78       46.04     19.07 o 
  -8  11  16      271.18      275.01     34.98 o 
  -7  11  16       71.18      127.79     49.18 o 
  -6  11  16      639.66      698.62     70.77 o 
  -5  11  16     1194.56     1225.32     79.40 o 
  -4  11  16      263.13      229.59     30.27 o 
  -3  11  16      726.78      656.71     66.42 o 
  -2  11  16     1253.47     1197.31     91.54 o 
  -1  11  16      324.15      336.26     39.66 o 
   0  11  16       53.95       49.71     14.89 o 
   1  11  16      324.23      366.00     60.86 o 
   2  11  16     1253.43     1188.31     58.24 o 
   3  11  16      726.78      712.68     58.28 o 
   4  11  16      263.15      197.59     31.45 o 
   5  11  16     1194.61     1241.19     76.76 o 
   6  11  16      639.63      658.17     76.71 o 
   7  11  16       71.19       88.25     28.66 o 
   8  11  16      271.15      295.57     99.14 o 
   9  11  16        1.78       43.69     20.88 o 
  10  11  16       30.33       35.99     18.92 o 
  -9  12  16      428.99      324.60     73.01 o 
  -8  12  16      141.62      178.26     35.89 o 
  -7  12  16       55.63       55.74     32.97 o 
  -6  12  16      230.68      299.23     49.55 o 
  -5  12  16      604.22      662.28     92.48 o 
  -4  12  16      116.66      252.90     49.88 o 
  -3  12  16     1078.90     1051.85     68.09 o 
  -2  12  16       77.41      103.43     20.48 o 
  -1  12  16      488.77      546.97     56.16 o 
   0  12  16      583.87      548.76     64.80 o 
   1  12  16      488.74      590.46     59.92 o 
   2  12  16       77.39      119.25     33.74 o 
   3  12  16     1079.00      978.62    136.67 o 
   4  12  16      116.65      116.54     33.80 o 
   5  12  16      604.25      569.72     82.57 o 
   6  12  16      230.66      258.42     43.59 o 
   7  12  16       55.64      115.57     26.93 o 
   8  12  16      141.59      245.50     49.13 o 
   9  12  16      428.94      449.87    112.13 o 
  -8  13  16      386.10      349.37     70.77 o 
  -7  13  16      132.77       96.52     30.03 o 
  -6  13  16       22.49       53.31     19.04 o 
  -5  13  16       46.11       97.55     24.95 o 
  -4  13  16       87.86      121.11     31.46 o 
  -3  13  16       88.66       83.74     15.64 o 
  -2  13  16      152.78      185.06     31.06 o 
  -1  13  16      215.39      210.14     42.52 o 
   0  13  16      127.31      132.47     30.62 o 
   1  13  16      215.43      204.01     39.82 o 
   2  13  16      152.79      209.68     39.02 o 
   3  13  16       88.67       30.74     77.56 o 
   4  13  16       87.84      137.67     37.52 o 
   5  13  16       46.11       47.26     50.40 o 
   6  13  16       22.50       41.82     22.86 o 
   7  13  16      132.76      121.09     34.02 o 
   8  13  16      386.17      317.27     91.65 o 
  -7  14  16       36.80       57.97     43.68 o 
  -6  14  16       55.26      110.46     30.25 o 
  -5  14  16       32.96       97.12     31.67 o 
  -4  14  16      328.54      273.71     47.99 o 
  -3  14  16      401.43      429.50     58.46 o 
  -2  14  16      191.49      139.69     32.89 o 
  -1  14  16      365.05      363.96     49.44 o 
   0  14  16       91.35       98.78     23.95 o 
   1  14  16      365.05      423.62     49.08 o 
   2  14  16      191.46      228.64     44.95 o 
   3  14  16      401.36      370.33     52.99 o 
   4  14  16      328.53      328.19     71.10 o 
   5  14  16       32.96       65.69     29.78 o 
   6  14  16       55.25      109.91     35.33 o 
   7  14  16       36.81       81.80     40.89 o 
  -6  15  16      134.51      121.93     27.66 o 
  -5  15  16      115.65      112.48     35.90 o 
  -4  15  16       13.83       28.36     13.21 o 
  -3  15  16      241.48      192.23     41.66 o 
  -2  15  16      257.68      201.81     42.91 o 
  -1  15  16      385.05      319.63     47.14 o 
   0  15  16       82.90       97.15     27.60 o 
   1  15  16      385.08      394.86     50.17 o 
   2  15  16      257.68      234.65     41.04 o 
   3  15  16      241.47      229.89     57.34 o 
   4  15  16       13.83      102.56    116.79 o 
   5  15  16      115.64       74.72     27.63 o 
   6  15  16      134.50      102.44     58.85 o 
  -3  16  16      490.90      420.43     68.75 o 
  -2  16  16       54.16      126.19     31.79 o 
  -1  16  16      166.31      145.83     39.63 o 
   0  16  16      222.93      239.08     56.30 o 
   1  16  16      166.33       97.75     31.01 o 
   2  16  16       54.16       92.20     32.76 o 
   3  16  16      490.91      396.08    101.55 o 
   1   0  17        3.73       35.99     16.31 o 
   2   0  17      939.61      761.50     40.30 o 
   3   0  17     1695.35     1787.03     78.18 o 
   4   0  17      101.08      109.61     16.32 o 
   5   0  17      198.09      165.49     22.52 o 
   6   0  17      125.27      203.17     34.22 o 
   7   0  17      117.19      112.66     19.09 o 
   8   0  17      289.98      216.43     39.13 o 
   9   0  17      221.07      246.82     37.73 o 
  10   0  17        0.91       35.14     19.74 o 
  11   0  17      821.64      703.99     91.74 o 
  12   0  17        0.59       19.19     15.18 o 
  13   0  17      108.85       70.70     25.72 o 
 -13   1  17      142.43      136.67     39.23 o 
 -12   1  17      183.63      219.96     45.45 o 
 -11   1  17      481.35      442.29     49.58 o 
 -10   1  17       35.19       66.80     19.12 o 
  -9   1  17      546.03      637.52     72.81 o 
  -8   1  17       28.07       40.66     23.49 o 
  -7   1  17     1990.47     2001.89     59.38 o 
  -6   1  17      320.02      414.55     50.79 o 
  -5   1  17      233.11      218.85     33.58 o 
  -4   1  17      533.70      411.86     52.92 o 
  -3   1  17     7059.58     6468.27    146.82 o 
  -2   1  17     5643.10     5209.00     83.81 o 
  -1   1  17      584.03      598.33     35.83 o 
   0   1  17      846.55      816.58     49.98 o 
   1   1  17      583.99      622.04     49.53 o 
   2   1  17     5643.32     5129.25     75.09 o 
   3   1  17     7059.46     6884.97    177.91 o 
   4   1  17      533.62      323.05     51.02 o 
   5   1  17      233.11      212.19     27.97 o 
   6   1  17      319.99      367.70     42.97 o 
   7   1  17     1990.37     1911.98    111.51 o 
   8   1  17       28.08       70.91     28.44 o 
   9   1  17      545.97      642.59     97.34 o 
  10   1  17       35.20       80.00     27.31 o 
  11   1  17      481.36      421.43     95.70 o 
  12   1  17      183.61      161.03     64.43 o 
  13   1  17      142.42      180.95     42.57 o 
 -13   2  17      257.20      197.45     54.02 o 
 -12   2  17       67.00       39.18     20.83 o 
 -11   2  17       43.80       64.29     16.99 o 
 -10   2  17      423.90      454.26     58.91 o 
  -9   2  17     2384.45     2424.69    123.37 o 
  -8   2  17      147.00      157.89     38.07 o 
  -7   2  17     3671.68     3791.26    134.51 o 
  -6   2  17     2307.17     2221.22     93.33 o 
  -5   2  17     2064.46     2118.58     84.23 o 
  -4   2  17      299.46      285.10     39.96 o 
  -3   2  17     1240.18     1126.88     66.91 o 
  -2   2  17      149.52      211.63     20.31 o 
  -1   2  17       59.69       53.27      8.02 o 
   0   2  17     6577.36     6169.00     87.92 o 
   1   2  17       59.68       35.71      8.33 o 
   2   2  17      149.49      148.80     57.94 o 
   3   2  17     1240.19     1263.37     67.95 o 
   4   2  17      299.47      319.33     42.62 o 
   5   2  17     2064.47     2054.76     78.50 o 
   6   2  17     2307.26     2188.82     85.00 o 
   7   2  17     3671.59     3671.40    248.35 o 
   8   2  17      146.98      113.59     26.01 o 
   9   2  17     2384.50     2337.97    135.58 o 
  10   2  17      423.86      499.36    106.39 o 
  11   2  17       43.82       75.52     23.50 o 
  12   2  17       66.98       31.67     23.17 o 
  13   2  17      257.22      179.80     44.83 o 
 -13   3  17       90.75       89.28     25.44 o 
 -12   3  17        9.37       32.90     14.13 o 
 -11   3  17      628.50      551.52     79.58 o 
 -10   3  17      658.69      743.91     81.18 o 
  -9   3  17      112.72      150.85     41.39 o 
  -8   3  17     1186.71     1021.18    104.36 o 
  -7   3  17     1859.03     1677.28     74.70 o 
  -6   3  17     1895.21     1776.30     43.17 o 
  -5   3  17     2160.92     2183.82    102.90 o 
  -4   3  17     6343.57     6401.87    216.36 o 
  -3   3  17      314.35      290.71     71.73 o 
  -2   3  17     2618.34     2482.81     96.31 o 
  -1   3  17     1405.69     1439.68     48.70 o 
   0   3  17      313.77      302.56     25.99 o 
   1   3  17     1405.66     1515.61     70.58 o 
   2   3  17     2618.27     2625.65    182.58 o 
   3   3  17      314.38      246.39     70.09 o 
   4   3  17     6343.63     6585.58    160.80 o 
   5   3  17     2160.97     2101.58     83.35 o 
   6   3  17     1895.08     1788.44     53.14 o 
   7   3  17     1859.03     1821.40     73.95 o 
   8   3  17     1186.72     1135.11    118.96 o 
   9   3  17      112.71      140.05     20.95 o 
  10   3  17      658.67      695.73     71.55 o 
  11   3  17      628.51      643.00     74.52 o 
  12   3  17        9.37       24.16     13.03 o 
  13   3  17       90.74       73.20     38.71 o 
 -13   4  17      184.45      164.81     36.84 o 
 -12   4  17       80.39       97.53     25.28 o 
 -11   4  17       88.01       93.48     23.91 o 
 -10   4  17      797.79      813.54     94.65 o 
  -9   4  17      678.91      632.78     71.36 o 
  -8   4  17      461.17      368.62     38.68 o 
  -7   4  17     1859.07     1884.39     93.81 o 
  -6   4  17      380.02      446.69     65.82 o 
  -5   4  17      202.90      154.35     27.83 o 
  -4   4  17     1390.48     1166.94     96.76 o 
  -3   4  17      645.80      665.62     61.56 o 
  -2   4  17     8069.37     7812.17    132.22 o 
  -1   4  17     3625.91     3705.82     82.38 o 
   0   4  17     4651.41     4588.39    173.99 o 
   1   4  17     3625.96     3594.36     81.91 o 
   2   4  17     8068.74     7693.27    258.42 o 
   3   4  17      645.92      612.08     76.21 o 
   4   4  17     1390.44     1379.28    119.53 o 
   5   4  17      202.85      186.62     22.71 o 
   6   4  17      380.07      445.41     68.64 o 
   7   4  17     1859.09     1773.14     69.60 o 
   8   4  17      461.23      416.74     46.82 o 
   9   4  17      678.91      585.37     70.13 o 
  10   4  17      797.83      751.26     96.28 o 
  11   4  17       87.99      127.78     30.54 o 
  12   4  17       80.37       71.28     16.73 o 
  13   4  17      184.44      136.56     48.14 o 
 -13   5  17      214.21      157.40     44.14 o 
 -12   5  17      106.99       74.47     21.09 o 
 -11   5  17      607.08      604.33     78.70 o 
 -10   5  17      450.77      422.93     50.17 o 
  -9   5  17      366.85      474.13     86.07 o 
  -8   5  17      721.38      624.54     76.54 o 
  -7   5  17      776.94      763.82     84.21 o 
  -6   5  17     1365.42     1330.04     63.46 o 
  -5   5  17     1911.00     1721.01     47.36 o 
  -4   5  17     3104.44     3016.57    105.07 o 
  -3   5  17     1355.24     1269.01     78.08 o 
  -2   5  17     2176.64     1917.80     77.08 o 
  -1   5  17      506.56      663.05     32.32 o 
   0   5  17      658.76      720.73     31.94 o 
   1   5  17      506.60      632.63     28.34 o 
   2   5  17     2176.70     2024.16    234.82 o 
   3   5  17     1355.19     1377.52     98.06 o 
   4   5  17     3104.50     3279.60    175.09 o 
   5   5  17     1911.09     1942.75    100.05 o 
   6   5  17     1365.35     1422.67    106.10 o 
   7   5  17      776.92      663.69     76.98 o 
   8   5  17      721.46      704.05     74.79 o 
   9   5  17      366.85      391.68     91.04 o 
  10   5  17      450.79      418.64     49.38 o 
  11   5  17      607.11      582.93     78.12 o 
  12   5  17      106.99       86.82     42.55 o 
  13   5  17      214.23      194.27     41.38 o 
 -12   6  17      514.72      415.51     81.08 o 
 -11   6  17      188.79      207.07     35.74 o 
 -10   6  17      679.79      500.18     71.01 o 
  -9   6  17      488.90      426.40     52.24 o 
  -8   6  17      188.61      235.20     38.51 o 
  -7   6  17     1272.26     1376.71     76.17 o 
  -6   6  17      159.15      114.42     23.58 o 
  -5   6  17     2608.82     2543.66     80.20 o 
  -4   6  17     5157.66     5186.67    126.03 o 
  -3   6  17     4176.66     4254.99    114.73 o 
  -2   6  17      373.20      385.43     28.53 o 
  -1   6  17     1204.31     1166.38     38.45 o 
   0   6  17     8456.80     8552.19    176.65 o 
   1   6  17     1204.33     1073.25     39.54 o 
   2   6  17      373.13      375.45     48.29 o 
   3   6  17     4176.54     4078.44    162.87 o 
   4   6  17     5157.46     5235.26    199.86 o 
   5   6  17     2608.81     2835.94     95.73 o 
   6   6  17      159.17      122.79     33.23 o 
   7   6  17     1272.24     1403.23    114.15 o 
   8   6  17      188.56      225.49     37.17 o 
   9   6  17      488.88      412.63     65.46 o 
  10   6  17      679.73      621.92     82.70 o 
  11   6  17      188.78      159.13     34.28 o 
  12   6  17      514.77      535.79     98.53 o 
 -12   7  17       30.61       87.26     30.01 o 
 -11   7  17      106.07       95.88     22.05 o 
 -10   7  17      399.32      440.57     58.54 o 
  -9   7  17      189.29      219.76     47.03 o 
  -8   7  17      233.27      295.80     42.91 o 
  -7   7  17      226.35      222.69     31.02 o 
  -6   7  17     2984.81     3047.27    161.37 o 
  -5   7  17     2630.13     2858.15     97.03 o 
  -4   7  17      439.02      506.63     71.72 o 
  -3   7  17      770.67      724.81     38.42 o 
  -2   7  17      198.00      251.99     24.90 o 
  -1   7  17      383.01      335.94     27.00 o 
   0   7  17        0.98       20.22      5.32 o 
   1   7  17      383.04      348.23     36.51 o 
   2   7  17      197.99      228.05     30.83 o 
   3   7  17      770.68      731.33     44.42 o 
   4   7  17      439.12      548.73     78.30 o 
   5   7  17     2629.90     2699.90    140.75 o 
   6   7  17     2984.89     3086.52    134.45 o 
   7   7  17      226.32      248.12     38.59 o 
   8   7  17      233.24      274.90     55.83 o 
   9   7  17      189.26      142.99     30.94 o 
  10   7  17      399.34      374.61     85.47 o 
  11   7  17      106.10       79.16     20.90 o 
  12   7  17       30.61       65.19     30.18 o 
 -12   8  17       65.80       49.33     17.32 o 
 -11   8  17      108.05       70.08     20.29 o 
 -10   8  17       45.72       78.15     14.11 o 
  -9   8  17      653.69      571.78     65.85 o 
  -8   8  17      255.95      324.92     49.19 o 
  -7   8  17      497.18      631.83     77.82 o 
  -6   8  17      514.51      616.25     56.74 o 
  -5   8  17     4263.06     4404.79    330.35 o 
  -4   8  17      451.04      435.25     50.34 o 
  -3   8  17      722.91      969.36     44.95 o 
  -2   8  17      127.28      107.74     12.02 o 
  -1   8  17     3249.22     3102.46     87.05 o 
   0   8  17      433.23      465.56     41.18 o 
   1   8  17     3249.21     2965.04    101.38 o 
   2   8  17      127.30      130.25     21.54 o 
   3   8  17      722.93      932.68     69.11 o 
   4   8  17      451.18      421.22     48.89 o 
   5   8  17     4263.11     4249.35    210.33 o 
   6   8  17      514.46      605.64     41.96 o 
   7   8  17      497.11      546.01     87.01 o 
   8   8  17      255.99      321.75     69.55 o 
   9   8  17      653.66      610.32    122.24 o 
  10   8  17       45.73       94.64     29.66 o 
  11   8  17      108.07       93.31     23.40 o 
  12   8  17       65.79       98.62     34.40 o 
 -11   9  17      214.20      261.28     61.76 o 
 -10   9  17       64.43      140.33     26.66 o 
  -9   9  17      243.12      221.60     38.14 o 
  -8   9  17      509.72      454.98     46.29 o 
  -7   9  17      681.62      633.83     69.70 o 
  -6   9  17      104.09      187.88     32.34 o 
  -5   9  17      238.03      255.18     36.79 o 
  -4   9  17     3265.25     3214.80    138.11 o 
  -3   9  17      784.57      730.58     83.02 o 
  -2   9  17     1147.92     1255.35     68.04 o 
  -1   9  17      410.32      321.67     28.69 o 
   0   9  17      306.18      236.07     25.04 o 
   1   9  17      410.28      322.37     46.52 o 
   2   9  17     1147.91     1272.22     52.32 o 
   3   9  17      784.61      721.74     81.54 o 
   4   9  17     3265.32     3167.60    203.03 o 
   5   9  17      238.01      211.71     54.20 o 
   6   9  17      104.09      170.48     49.95 o 
   7   9  17      681.65      608.45    104.23 o 
   8   9  17      509.75      481.98     87.57 o 
   9   9  17      243.14      236.17     57.81 o 
  10   9  17       64.42       67.41     28.64 o 
  11   9  17      214.18      220.35     69.77 o 
 -10  10  17       58.39       69.99     52.01 o 
  -9  10  17       28.12       23.97     19.53 o 
  -8  10  17       88.74       88.20     20.25 o 
  -7  10  17      208.90      239.32     39.39 o 
  -6  10  17      567.43      596.87     80.03 o 
  -5  10  17      393.57      475.33     47.47 o 
  -4  10  17      128.65      133.17     20.62 o 
  -3  10  17     1094.70     1192.26    109.66 o 
  -2  10  17      374.43      363.34     35.03 o 
  -1  10  17      321.66      278.40     39.42 o 
   0  10  17        5.60       23.80     10.93 o 
   1  10  17      321.65      285.93     37.98 o 
   2  10  17      374.49      356.45     46.47 o 
   3  10  17     1094.64     1207.80     41.35 o 
   4  10  17      128.66      114.63     27.34 o 
   5  10  17      393.57      427.37     87.22 o 
   6  10  17      567.36      628.27    105.26 o 
   7  10  17      208.91      203.52     52.28 o 
   8  10  17       88.72      105.76     28.19 o 
   9  10  17       28.11      102.18     24.36 o 
  10  10  17       58.38       75.65     23.94 o 
 -10  11  17       44.12       65.27     23.61 o 
  -9  11  17      146.42      171.98     43.03 o 
  -8  11  17       12.95       37.42     17.95 o 
  -7  11  17       83.16      148.44     32.69 o 
  -6  11  17      371.94      357.17     41.93 o 
  -5  11  17      651.80      654.19     82.63 o 
  -4  11  17      206.83      192.96     30.39 o 
  -3  11  17       71.60       97.46     40.80 o 
  -2  11  17      567.17      528.53     64.79 o 
  -1  11  17      217.33      245.70     36.36 o 
   0  11  17     1401.17     1389.80     93.29 o 
   1  11  17      217.37      202.25     27.48 o 
   2  11  17      567.18      512.42     42.94 o 
   3  11  17       71.57       92.86     22.10 o 
   4  11  17      206.80      184.09     44.81 o 
   5  11  17      651.78      664.93     82.47 o 
   6  11  17      371.95      382.75     67.03 o 
   7  11  17       83.17       85.89     30.78 o 
   8  11  17       12.94       35.02     20.51 o 
   9  11  17      146.42      130.39     67.30 o 
  10  11  17       44.12       41.11     34.26 o 
  -9  12  17       59.83       66.42     20.39 o 
  -8  12  17      301.23      297.05     48.40 o 
  -7  12  17      337.62      327.37     55.46 o 
  -6  12  17       97.64       92.63     27.18 o 
  -5  12  17       72.48      102.15     29.92 o 
  -4  12  17      353.66      336.86     49.70 o 
  -3  12  17      583.05      513.37     60.94 o 
  -2  12  17       55.19       65.96     17.04 o 
  -1  12  17       83.55       76.00     20.21 o 
   0  12  17       43.49       19.67     19.88 o 
   1  12  17       83.54       89.59     22.90 o 
   2  12  17       55.19       78.22     22.17 o 
   3  12  17      583.09      536.04     68.69 o 
   4  12  17      353.67      355.79     90.67 o 
   5  12  17       72.48       84.49     24.37 o 
   6  12  17       97.62      148.49     46.52 o 
   7  12  17      337.66      316.88     71.29 o 
   8  12  17      301.24      333.95     78.17 o 
   9  12  17       59.84       59.38     13.17 o 
  -8  13  17      185.54      198.14     41.68 o 
  -7  13  17      310.01      306.22     66.43 o 
  -6  13  17      265.43      142.03     41.24 o 
  -5  13  17       41.62       75.40     24.96 o 
  -4  13  17      117.80      123.47     31.53 o 
  -3  13  17       55.92       70.41     19.18 o 
  -2  13  17      843.04      841.48    201.12 o 
  -1  13  17      176.29      134.75     30.96 o 
   0  13  17      456.56      386.96     44.10 o 
   1  13  17      176.27      166.00     40.33 o 
   2  13  17      843.02      776.87    116.64 o 
   3  13  17       55.93       71.30     23.32 o 
   4  13  17      117.83      153.46     56.07 o 
   5  13  17       41.62       84.21     51.91 o 
   6  13  17      265.41      236.81    144.26 o 
   7  13  17      310.06      333.20     76.95 o 
   8  13  17      185.53      176.26     68.72 o 
  -7  14  17      105.49      104.56     42.19 o 
  -6  14  17       48.76      108.17     24.39 o 
  -5  14  17       37.70       68.19     20.41 o 
  -4  14  17       96.02       93.16     24.51 o 
  -3  14  17      157.93      183.24     38.33 o 
  -2  14  17      208.80      170.49     33.22 o 
  -1  14  17       44.71       35.55     18.66 o 
   0  14  17      451.12      358.45     53.80 o 
   1  14  17       44.71       45.66     34.44 o 
   2  14  17      208.81      218.38     46.29 o 
   3  14  17      157.92      171.16     30.24 o 
   4  14  17       96.04      104.56     38.39 o 
   5  14  17       37.71       20.21     23.89 o 
   6  14  17       48.75       80.35     31.54 o 
   7  14  17      105.47      171.72     63.68 o 
  -5  15  17      125.01      129.43     47.61 o 
  -4  15  17      126.62      137.57     41.86 o 
  -3  15  17       93.29      121.00     26.21 o 
  -2  15  17      298.08      318.32     70.25 o 
  -1  15  17       42.56       51.32     24.47 o 
   0  15  17        0.97       36.62     20.08 o 
   1  15  17       42.54       46.24     40.64 o 
   2  15  17      298.08      278.40     57.66 o 
   3  15  17       93.29       81.48     61.26 o 
   4  15  17      126.63      152.00     81.94 o 
   5  15  17      125.02      256.73     49.53 o 
  -3  16  17      267.20      305.43     59.53 o 
  -2  16  17      110.34       95.54     34.82 o 
  -1  16  17       46.09       78.92     26.29 o 
   0  16  17      726.82      591.42    169.36 o 
   1  16  17       46.09       95.51     40.12 o 
   2  16  17      110.36      129.51     35.14 o 
   3  16  17      267.20      196.28     65.81 o 
   0   0  18    13743.71    16432.64    307.63 o 
   1   0  18     1652.59     1717.93     50.49 o 
   2   0  18      194.27      104.62     12.54 o 
   3   0  18      313.35      306.57     38.50 o 
   4   0  18      369.76      219.86     33.01 o 
   5   0  18     1341.67     1384.24     60.85 o 
   6   0  18     2382.93     2468.93    110.16 o 
   7   0  18     1170.56      880.20     51.65 o 
   8   0  18      688.78      688.85     47.79 o 
   9   0  18      582.75      553.34     62.56 o 
  10   0  18      547.59      504.96     52.77 o 
  11   0  18      428.02      388.57     71.27 o 
  12   0  18      258.52      219.48     50.23 o 
  13   0  18      187.79      132.07     31.12 o 
 -13   1  18       41.35       72.40     30.08 o 
 -12   1  18       99.07      142.55     60.66 o 
 -11   1  18       67.47       89.38     21.33 o 
 -10   1  18      480.79      412.37     57.38 o 
  -9   1  18      664.10      752.95     74.42 o 
  -8   1  18     2274.55     2139.46    128.02 o 
  -7   1  18      183.80      160.00     49.53 o 
  -6   1  18     1296.43     1572.52    101.67 o 
  -5   1  18     1646.55     1715.66     76.14 o 
  -4   1  18     2613.40     2404.50    103.41 o 
  -3   1  18     2143.67     2077.48    100.88 o 
  -2   1  18     2033.92     1972.01     65.92 o 
  -1   1  18     1973.74     1944.89     64.88 o 
   0   1  18      832.14      731.54     50.90 o 
   1   1  18     1973.73     1965.60     60.89 o 
   2   1  18     2033.96     1874.98     70.26 o 
   3   1  18     2143.83     2185.97    111.54 o 
   4   1  18     2613.21     2621.39    123.71 o 
   5   1  18     1646.63     1578.65    100.08 o 
   6   1  18     1296.47     1417.43    100.96 o 
   7   1  18      183.78      143.86     28.59 o 
   8   1  18     2274.42     2254.83    247.32 o 
   9   1  18      664.13      899.34    109.32 o 
  10   1  18      480.81      424.68     74.90 o 
  11   1  18       67.49       84.23     26.73 o 
  12   1  18       99.05      136.52     29.73 o 
  13   1  18       41.35       62.68     44.82 o 
 -13   2  18       58.41       35.55     21.31 o 
 -12   2  18      135.98       75.09     26.77 o 
 -11   2  18      292.73      298.84     49.50 o 
 -10   2  18     1632.77     1579.95    106.90 o 
  -9   2  18      351.38      446.17     48.67 o 
  -8   2  18      155.77      187.90     34.46 o 
  -7   2  18     1938.95     1666.22     90.68 o 
  -6   2  18     2332.54     2199.58    111.52 o 
  -5   2  18      110.07      117.49     22.93 o 
  -4   2  18     1881.41     2000.35    166.07 o 
  -3   2  18     1079.19      922.50    118.85 o 
  -2   2  18      167.97      260.96     26.45 o 
  -1   2  18      445.78      529.16     39.61 o 
   0   2  18      507.83      813.88     58.06 o 
   1   2  18      445.88      543.12     59.76 o 
   2   2  18      168.00      258.02     63.22 o 
   3   2  18     1079.14     1141.18     74.40 o 
   4   2  18     1881.35     1905.21    125.76 o 
   5   2  18      110.13      139.49     16.64 o 
   6   2  18     2332.59     2127.41     42.75 o 
   7   2  18     1938.97     1826.66     87.67 o 
   8   2  18      155.79      197.29     38.25 o 
   9   2  18      351.36      335.83     48.48 o 
  10   2  18     1632.81     1470.66    179.68 o 
  11   2  18      292.76      253.28     55.98 o 
  12   2  18      135.96      146.50     31.93 o 
  13   2  18       58.40      109.32     32.27 o 
 -13   3  18        9.92       32.23     26.71 o 
 -12   3  18      246.56      299.18     80.26 o 
 -11   3  18       33.26       43.47     16.24 o 
 -10   3  18      488.87      613.24     72.89 o 
  -9   3  18      173.12      189.96     29.15 o 
  -8   3  18     1143.73     1160.96     58.47 o 
  -7   3  18      220.33      235.10     48.05 o 
  -6   3  18     1211.53     1111.98     64.52 o 
  -5   3  18       63.74       64.09     15.86 o 
  -4   3  18       76.26       37.81     45.29 o 
  -3   3  18     6143.62     5715.40    132.35 o 
  -2   3  18     3427.20     3368.31    116.18 o 
  -1   3  18     1072.54     1056.60     50.96 o 
   0   3  18     2876.35     3069.85    103.61 o 
   1   3  18     1072.55     1083.52     49.82 o 
   2   3  18     3427.39     3662.22    320.52 o 
   3   3  18     6143.52     5695.87    234.28 o 
   4   3  18       76.27       80.52     16.06 o 
   5   3  18       63.74       79.80     10.56 o 
   6   3  18     1211.44     1268.44     94.74 o 
   7   3  18      220.31      244.55     44.43 o 
   8   3  18     1143.76     1095.74     59.52 o 
   9   3  18      173.11      194.19     32.90 o 
  10   3  18      488.92      462.52     59.11 o 
  11   3  18       33.24       41.56     18.54 o 
  12   3  18      246.55      306.14     57.85 o 
  13   3  18        9.92       11.08     25.42 o 
 -13   4  18        2.42       17.01     25.56 o 
 -12   4  18      429.70      278.06     61.13 o 
 -11   4  18       83.16       85.97     23.63 o 
 -10   4  18      271.07      248.16     38.78 o 
  -9   4  18     1630.38     1425.56     92.39 o 
  -8   4  18       73.02       98.40     32.72 o 
  -7   4  18      449.58      424.09     63.05 o 
  -6   4  18      277.19      247.44     54.28 o 
  -5   4  18       19.08       28.84     28.00 o 
  -4   4  18      961.40      923.74     89.09 o 
  -3   4  18     3774.36     4033.61    103.73 o 
  -2   4  18      269.45      242.06     29.06 o 
  -1   4  18     4515.88     4180.64     80.30 o 
   0   4  18      261.22      213.46     27.68 o 
   1   4  18     4515.97     4190.41     95.73 o 
   2   4  18      269.44      282.12     44.52 o 
   3   4  18     3774.22     4073.33    135.00 o 
   4   4  18      961.39      953.11     63.71 o 
   5   4  18       19.06       29.49     10.73 o 
   6   4  18      277.20      300.19     52.97 o 
   7   4  18      449.59      476.90     51.11 o 
   8   4  18       72.99      119.93     25.81 o 
   9   4  18     1630.38     1500.64     99.38 o 
  10   4  18      271.04      235.67     44.97 o 
  11   4  18       83.17       94.83     28.80 o 
  12   4  18      429.74      368.09     47.81 o 
  13   4  18        2.42       39.07     14.39 o 
 -13   5  18       96.92       93.76     37.78 o 
 -12   5  18      339.23      302.80     65.01 o 
 -11   5  18      835.94      801.16    105.94 o 
 -10   5  18       83.92       86.13     37.03 o 
  -9   5  18      675.36      698.38     99.14 o 
  -8   5  18      885.80     1140.74     91.41 o 
  -7   5  18      138.48      151.22     30.00 o 
  -6   5  18     1245.18     1052.64     59.15 o 
  -5   5  18      721.42      643.52     97.33 o 
  -4   5  18     4058.98     3800.56    134.83 o 
  -3   5  18     3336.00     3435.66    100.52 o 
  -2   5  18      612.01      481.50     35.87 o 
  -1   5  18      291.18      264.88     29.47 o 
   0   5  18      311.39      362.53     32.32 o 
   1   5  18      291.15      250.95     40.94 o 
   2   5  18      612.03      513.69     53.60 o 
   3   5  18     3336.04     3338.19    133.87 o 
   4   5  18     4059.03     4161.37    198.99 o 
   5   5  18      721.49      813.16     95.75 o 
   6   5  18     1245.14     1343.56     59.83 o 
   7   5  18      138.48      118.15     25.58 o 
   8   5  18      885.73     1040.22     58.52 o 
   9   5  18      675.45      609.59     67.61 o 
  10   5  18       83.94       86.82     20.79 o 
  11   5  18      836.01      870.70     60.95 o 
  12   5  18      339.23      309.84     68.39 o 
  13   5  18       96.91       97.31     31.54 o 
 -12   6  18      696.24      635.03    150.84 o 
 -11   6  18       81.09       89.77     19.78 o 
 -10   6  18      621.05      545.22     81.58 o 
  -9   6  18       64.86       83.17     19.35 o 
  -8   6  18      169.32      180.01     30.48 o 
  -7   6  18      863.13      966.74     86.10 o 
  -6   6  18     2250.02     2194.95    122.57 o 
  -5   6  18      492.89      542.23     43.27 o 
  -4   6  18       33.82       47.98      9.87 o 
  -3   6  18      335.81      362.73     35.11 o 
  -2   6  18      589.32      574.82     50.34 o 
  -1   6  18     1602.50     1540.34     49.58 o 
   0   6  18     1817.84     1830.47     56.55 o 
   1   6  18     1602.62     1530.97     61.77 o 
   2   6  18      589.34      623.67     56.27 o 
   3   6  18      335.81      426.14     62.02 o 
   4   6  18       33.83       65.37     17.90 o 
   5   6  18      492.88      583.00     49.32 o 
   6   6  18     2250.24     2252.01    144.84 o 
   7   6  18      863.06      846.21     44.82 o 
   8   6  18      169.33      212.77     37.76 o 
   9   6  18       64.85       58.11     12.86 o 
  10   6  18      620.97      626.89     78.21 o 
  11   6  18       81.09       61.63     25.56 o 
  12   6  18      696.22      663.19    183.64 o 
 -12   7  18      389.12      353.50     53.23 o 
 -11   7  18      269.99      227.41     43.90 o 
 -10   7  18       87.27      129.60     30.06 o 
  -9   7  18       29.87       67.92     24.19 o 
  -8   7  18      119.80      147.07     25.80 o 
  -7   7  18      722.31      815.84     74.26 o 
  -6   7  18     1844.83     2082.07    104.97 o 
  -5   7  18     2910.04     2989.50    126.80 o 
  -4   7  18      402.79      319.14     29.91 o 
  -3   7  18     1726.49     1626.96     57.61 o 
  -2   7  18     1581.41     1636.35     39.73 o 
  -1   7  18      433.37      395.11     40.03 o 
   0   7  18     1240.42     1072.97     53.35 o 
   1   7  18      433.30      408.10     55.76 o 
   2   7  18     1581.35     1586.72     65.96 o 
   3   7  18     1726.50     1618.36     55.02 o 
   4   7  18      402.65      310.06     93.86 o 
   5   7  18     2910.04     2694.08    137.77 o 
   6   7  18     1844.94     1863.69     97.78 o 
   7   7  18      722.38      758.70    118.63 o 
   8   7  18      119.83      196.12     50.23 o 
   9   7  18       29.90       48.29     29.58 o 
  10   7  18       87.28      137.33     34.87 o 
  11   7  18      270.00      250.10     55.73 o 
  12   7  18      389.10      326.23     54.53 o 
 -11   8  18       12.30       31.07     16.69 o 
 -10   8  18      128.12      114.72     29.06 o 
  -9   8  18      374.61      280.26     51.42 o 
  -8   8  18      370.92      444.40     51.53 o 
  -7   8  18      809.45      821.58     74.72 o 
  -6   8  18      432.73      547.94     45.50 o 
  -5   8  18      137.58      181.19     30.59 o 
  -4   8  18      880.83     1056.03     91.96 o 
  -3   8  18     2812.16     2833.27    122.07 o 
  -2   8  18      328.91      324.07     30.91 o 
  -1   8  18      829.09      760.57     36.88 o 
   0   8  18     5683.65     5803.44    156.95 o 
   1   8  18      829.13      763.87     58.78 o 
   2   8  18      328.87      379.68     44.66 o 
   3   8  18     2812.16     2808.25    115.09 o 
   4   8  18      880.86      993.46     88.88 o 
   5   8  18      137.60      223.12     43.29 o 
   6   8  18      432.75      504.88    124.04 o 
   7   8  18      809.47      925.74     67.17 o 
   8   8  18      370.94      451.94     63.21 o 
   9   8  18      374.62      376.70     72.30 o 
  10   8  18      128.11      165.83     48.44 o 
  11   8  18       12.30       35.42     23.03 o 
 -11   9  18       48.04       41.97     15.28 o 
 -10   9  18       59.63       83.65     22.78 o 
  -9   9  18      269.02      261.58     36.80 o 
  -8   9  18      412.51      424.44     56.17 o 
  -7   9  18      356.52      387.18     58.50 o 
  -6   9  18      817.55      818.09     78.20 o 
  -5   9  18      529.79      500.43     49.88 o 
  -4   9  18     1447.50     1717.85    111.90 o 
  -3   9  18      819.83      983.42     61.77 o 
  -2   9  18      260.30      286.37     51.13 o 
  -1   9  18      611.86      666.43     43.27 o 
   0   9  18      198.27      184.30     33.53 o 
   1   9  18      611.80      641.39     42.35 o 
   2   9  18      260.36      323.63     41.88 o 
   3   9  18      819.79     1019.34     41.16 o 
   4   9  18     1447.45     1680.09    176.85 o 
   5   9  18      529.85      502.30     77.76 o 
   6   9  18      817.62     1014.79    152.86 o 
   7   9  18      356.53      362.52     94.91 o 
   8   9  18      412.49      324.97     78.07 o 
   9   9  18      269.02      252.72     64.36 o 
  10   9  18       59.64       42.78     33.35 o 
  11   9  18       48.04       24.48     23.85 o 
 -10  10  18      366.96      370.17     70.62 o 
  -9  10  18       50.30       74.50     29.72 o 
  -8  10  18      101.22       97.54     22.23 o 
  -7  10  18      368.48      359.85     46.74 o 
  -6  10  18      112.12      137.42     25.27 o 
  -5  10  18       31.23       57.13     22.59 o 
  -4  10  18      169.90      202.38     38.94 o 
  -3  10  18      103.09      100.93     24.43 o 
  -2  10  18      177.06      196.29     36.20 o 
  -1  10  18      347.23      336.98     39.68 o 
   0  10  18       58.13      114.65     24.66 o 
   1  10  18      347.34      340.34     27.09 o 
   2  10  18      177.07      180.72     24.39 o 
   3  10  18      103.07       88.63     27.47 o 
   4  10  18      169.91      212.69     58.29 o 
   5  10  18       31.23       46.41     18.14 o 
   6  10  18      112.09      114.32     20.52 o 
   7  10  18      368.51      399.79     78.00 o 
   8  10  18      101.23      127.36     26.68 o 
   9  10  18       50.33       41.03     13.65 o 
  10  10  18      367.02      305.20     76.35 o 
 -10  11  18      164.48      184.71     52.32 o 
  -9  11  18      273.18      249.08     44.58 o 
  -8  11  18       26.98       64.19     23.20 o 
  -7  11  18      169.26      145.55     33.49 o 
  -6  11  18      263.70      312.64     53.36 o 
  -5  11  18      345.48      327.07     45.61 o 
  -4  11  18       16.86       34.74     21.06 o 
  -3  11  18       35.69       38.96     14.57 o 
  -2  11  18     1058.73     1092.29     78.81 o 
  -1  11  18      541.74      547.50     63.95 o 
   0  11  18       63.58       55.66     17.08 o 
   1  11  18      541.75      582.64     64.53 o 
   2  11  18     1058.66     1238.03    113.18 o 
   3  11  18       35.72       81.15     20.12 o 
   4  11  18       16.86       68.25     19.67 o 
   5  11  18      345.51      307.54    107.29 o 
   6  11  18      263.72      233.26     47.47 o 
   7  11  18      169.27      200.84     40.18 o 
   8  11  18       26.97       40.67     16.13 o 
   9  11  18      273.19      218.54     76.65 o 
  10  11  18      164.49      136.44     46.02 o 
  -9  12  18      217.50      253.64     41.59 o 
  -8  12  18      271.43      252.64     44.25 o 
  -7  12  18      220.26      265.69     55.53 o 
  -6  12  18      198.04      233.04     41.89 o 
  -5  12  18      235.87      307.77     58.31 o 
  -4  12  18      238.24      181.39     30.32 o 
  -3  12  18       83.05       99.12     28.62 o 
  -2  12  18       89.55       87.61     22.27 o 
  -1  12  18      461.05      433.93     56.01 o 
   0  12  18       11.50       30.35     21.47 o 
   1  12  18      460.99      527.06     64.61 o 
   2  12  18       89.52       95.46     31.35 o 
   3  12  18       83.06      124.04     29.21 o 
   4  12  18      238.26      198.75     53.78 o 
   5  12  18      235.87      198.85     50.83 o 
   6  12  18      198.05      262.35     56.85 o 
   7  12  18      220.22      191.34     49.07 o 
   8  12  18      271.44      212.76     63.26 o 
   9  12  18      217.49      176.34     45.99 o 
  -8  13  18      364.14      371.27     56.35 o 
  -7  13  18       31.44       65.81     32.16 o 
  -6  13  18      224.85      234.04     39.89 o 
  -5  13  18       50.58       99.73     31.49 o 
  -4  13  18       39.11       69.90     22.48 o 
  -3  13  18      298.23      273.00     48.15 o 
  -2  13  18      337.02      263.17     38.87 o 
  -1  13  18       76.08       70.72     19.40 o 
   0  13  18       23.43       45.60     17.83 o 
   1  13  18       76.08       51.23     25.35 o 
   2  13  18      337.03      248.98     43.80 o 
   3  13  18      298.23      286.47     49.10 o 
   4  13  18       39.09       59.47     26.03 o 
   5  13  18       50.57      133.03     59.45 o 
   6  13  18      224.84      281.37     51.68 o 
   7  13  18       31.44       14.56     24.14 o 
   8  13  18      364.12      276.14    128.56 o 
  -6  14  18      173.11      180.32     83.19 o 
  -5  14  18      195.62      156.28     63.21 o 
  -4  14  18      181.31      204.25     45.97 o 
  -3  14  18      551.84      463.01     64.49 o 
  -2  14  18      228.00      253.74     41.86 o 
  -1  14  18       17.11       62.37     21.42 o 
   0  14  18      814.45      676.35     99.62 o 
   1  14  18       17.10       54.32     20.05 o 
   2  14  18      227.99      240.22     38.51 o 
   3  14  18      551.88      498.18     74.89 o 
   4  14  18      181.30      222.83     64.73 o 
   5  14  18      195.63      222.51     61.47 o 
   6  14  18      173.08      140.51     48.26 o 
  -5  15  18       78.90      138.04     40.30 o 
  -4  15  18      196.06      165.45     46.57 o 
  -3  15  18      215.24      200.92     30.16 o 
  -2  15  18      224.74      135.76     41.03 o 
  -1  15  18      366.85      375.75     92.12 o 
   0  15  18        7.20       26.48     15.76 o 
   1  15  18      366.84      312.91     55.19 o 
   2  15  18      224.74      248.64     40.70 o 
   3  15  18      215.23      170.35     53.60 o 
   4  15  18      196.04      146.22     60.56 o 
   5  15  18       78.92      100.53     53.27 o 
  -2  16  18      330.70      310.53     66.03 o 
  -1  16  18       86.75      110.24     30.14 o 
   0  16  18      751.44      700.85    190.02 o 
   1  16  18       86.74       50.05     21.66 o 
   2  16  18      330.67      367.49     74.67 o 
   1   0  19      613.15      552.47     37.35 o 
   2   0  19      187.52      163.70     19.13 o 
   3   0  19     1930.09     1657.85     57.29 o 
   4   0  19      188.59      196.22     30.79 o 
   5   0  19       51.44      118.55     17.46 o 
   6   0  19      752.63      799.23     37.75 o 
   7   0  19      190.00      148.68     29.40 o 
   8   0  19       63.37      108.71     21.70 o 
   9   0  19     2945.50     3428.64    227.70 o 
  10   0  19      239.24      171.44     37.28 o 
  11   0  19      108.30       57.84     22.47 o 
  12   0  19       34.50       26.80     21.88 o 
  13   0  19       75.25       97.32     37.99 o 
 -13   1  19      304.73      251.60     50.14 o 
 -12   1  19      276.67      257.98     55.04 o 
 -11   1  19      123.59      137.60     52.21 o 
 -10   1  19      272.73      287.34     50.80 o 
  -9   1  19     1078.64     1175.03     42.18 o 
  -8   1  19     2878.47     2969.05    153.63 o 
  -7   1  19      210.36      195.22     34.51 o 
  -6   1  19      482.12      541.35     36.94 o 
  -5   1  19      657.28      743.55     90.15 o 
  -4   1  19      118.45      129.01     20.31 o 
  -3   1  19     1010.18     1001.68     71.18 o 
  -2   1  19     2355.78     2689.37     99.82 o 
  -1   1  19      705.41      655.22     32.45 o 
   0   1  19     1434.65     1628.49     64.60 o 
   1   1  19      705.66      594.39     35.74 o 
   2   1  19     2355.82     2490.58    103.06 o 
   3   1  19     1010.01     1001.73     93.23 o 
   4   1  19      118.40      126.79     23.01 o 
   5   1  19      657.29      804.80    107.71 o 
   6   1  19      482.19      538.47     69.65 o 
   7   1  19      210.36      246.15     60.65 o 
   8   1  19     2878.51     2766.75    177.12 o 
   9   1  19     1078.66     1125.57    252.25 o 
  10   1  19      272.67      211.04     53.61 o 
  11   1  19      123.59      102.47     29.52 o 
  12   1  19      276.69      269.43     63.43 o 
  13   1  19      304.71      249.64     72.30 o 
 -13   2  19      210.02      213.16     59.00 o 
 -12   2  19       10.46       50.20     24.56 o 
 -11   2  19      464.76      305.44     64.14 o 
 -10   2  19       28.24       28.74     14.17 o 
  -9   2  19       16.03       60.57     17.14 o 
  -8   2  19      749.14      755.90     76.58 o 
  -7   2  19     1340.98     1376.05    106.31 o 
  -6   2  19       25.06       35.56     10.08 o 
  -5   2  19     2389.53     2336.82    105.03 o 
  -4   2  19       77.56       65.56     18.85 o 
  -3   2  19     4982.93     5349.56    174.69 o 
  -2   2  19      592.81      640.02     53.10 o 
  -1   2  19     5526.44     5161.92     88.90 o 
   0   2  19      430.40      379.93     40.17 o 
   1   2  19     5526.39     5440.96    110.98 o 
   2   2  19      592.77      755.74    249.73 o 
   3   2  19     4983.03     5521.24    177.01 o 
   4   2  19       77.57      122.09     27.45 o 
   5   2  19     2389.49     2361.29     82.41 o 
   6   2  19       25.05       44.37     11.89 o 
   7   2  19     1341.02     1285.00    104.08 o 
   8   2  19      749.13      785.92    118.08 o 
   9   2  19       16.03       34.85     44.06 o 
  10   2  19       28.23       55.35     29.73 o 
  11   2  19      464.77      475.39     92.05 o 
  12   2  19       10.46       19.68     28.52 o 
  13   2  19      210.01      185.02     67.97 o 
 -13   3  19       33.28       75.30     47.38 o 
 -12   3  19      106.71       67.46     26.25 o 
 -11   3  19      107.82      105.08     30.17 o 
 -10   3  19       65.68       54.94     19.35 o 
  -9   3  19      369.10      345.19     45.24 o 
  -8   3  19       38.06       60.88     16.05 o 
  -7   3  19      346.51      395.20     61.28 o 
  -6   3  19      264.38      236.96     43.48 o 
  -5   3  19      144.36      142.28     25.29 o 
  -4   3  19     2478.80     2747.15    171.87 o 
  -3   3  19     6539.94     6537.16    163.78 o 
  -2   3  19     8734.12     8639.41    193.47 o 
  -1   3  19     3775.18     3533.37     77.73 o 
   0   3  19      114.30      150.84     22.34 o 
   1   3  19     3774.96     3457.97    100.33 o 
   2   3  19     8734.21     8918.12    278.76 o 
   3   3  19     6539.81     6424.70    206.60 o 
   4   3  19     2478.77     2518.69     94.45 o 
   5   3  19      144.43      135.92     20.14 o 
   6   3  19      264.34      251.64     39.70 o 
   7   3  19      346.49      394.13     59.63 o 
   8   3  19       38.05       72.14     21.35 o 
   9   3  19      369.14      402.48     47.44 o 
  10   3  19       65.69       55.71     17.85 o 
  11   3  19      107.83      101.51     24.39 o 
  12   3  19      106.74       73.26     24.31 o 
  13   3  19       33.29       35.57     19.73 o 
 -13   4  19      127.84      110.75     36.41 o 
 -12   4  19      110.72       88.68     24.29 o 
 -11   4  19      412.10      434.20     62.34 o 
 -10   4  19      339.92      323.74     55.80 o 
  -9   4  19      262.78      287.73     42.47 o 
  -8   4  19      235.05      219.34     37.81 o 
  -7   4  19       48.75       45.83     16.78 o 
  -6   4  19     1956.11     1900.09    113.06 o 
  -5   4  19     7072.40     7016.84    313.36 o 
  -4   4  19     2439.02     2146.01    107.77 o 
  -3   4  19      333.47      288.16     48.69 o 
  -2   4  19       12.59       29.32     12.44 o 
  -1   4  19     2456.87     2391.97     81.65 o 
   0   4  19       32.06       59.89     10.25 o 
   1   4  19     2456.90     2577.51     91.22 o 
   2   4  19       12.58       43.12     16.87 o 
   3   4  19      333.47      349.93     53.53 o 
   4   4  19     2439.23     2367.95    150.49 o 
   5   4  19     7072.56     7047.29    263.26 o 
   6   4  19     1955.90     1684.39    134.53 o 
   7   4  19       48.71       35.61     29.88 o 
   8   4  19      235.09      222.96     36.93 o 
   9   4  19      262.73      319.16     44.79 o 
  10   4  19      339.96      312.42     44.44 o 
  11   4  19      412.06      410.25     57.64 o 
  12   4  19      110.69       70.27     20.21 o 
  13   4  19      127.81       95.37     41.95 o 
 -12   5  19        1.86       24.79     12.51 o 
 -11   5  19      200.72      198.32     39.24 o 
 -10   5  19       63.08      103.22     21.96 o 
  -9   5  19       87.85       50.05     23.34 o 
  -8   5  19      230.33      197.19     38.14 o 
  -7   5  19      660.02      788.96    123.22 o 
  -6   5  19      111.99      179.72     38.35 o 
  -5   5  19      939.65      863.38     92.54 o 
  -4   5  19      369.67      384.75     45.11 o 
  -3   5  19      230.97      209.56     46.29 o 
  -2   5  19     2636.29     2594.44     97.99 o 
  -1   5  19      515.37      560.88     40.45 o 
   0   5  19      476.67      385.17     30.56 o 
   1   5  19      515.42      521.25     37.32 o 
   2   5  19     2636.21     2645.30    140.23 o 
   3   5  19      230.97      272.78     45.63 o 
   4   5  19      369.65      333.97     76.05 o 
   5   5  19      939.64      920.91     59.85 o 
   6   5  19      112.00      194.24     45.71 o 
   7   5  19      660.10      715.38     45.70 o 
   8   5  19      230.37      236.94     69.79 o 
   9   5  19       87.85       42.74     32.18 o 
  10   5  19       63.10       85.70     17.67 o 
  11   5  19      200.75      182.82     49.62 o 
  12   5  19        1.86       47.46     34.40 o 
 -12   6  19      214.36      247.65     41.02 o 
 -11   6  19       85.79      106.26     35.64 o 
 -10   6  19      222.56      200.96     42.90 o 
  -9   6  19      251.88      187.14     38.49 o 
  -8   6  19      361.40      398.07    104.57 o 
  -7   6  19     2187.28     1763.11    178.46 o 
  -6   6  19     2000.66     1857.46    132.29 o 
  -5   6  19      496.89      518.33     54.61 o 
  -4   6  19      799.80      731.51     63.80 o 
  -3   6  19      124.50      140.68     21.02 o 
  -2   6  19     3131.04     3126.37     87.46 o 
  -1   6  19     4718.66     4790.82    115.68 o 
   0   6  19       32.89       30.26      9.02 o 
   1   6  19     4718.72     4880.67    163.46 o 
   2   6  19     3131.13     3049.83    175.50 o 
   3   6  19      124.43      159.40     31.14 o 
   4   6  19      799.82      946.74    104.19 o 
   5   6  19      496.93      436.27     56.58 o 
   6   6  19     2000.60     2058.99    120.71 o 
   7   6  19     2187.11     1979.51    122.59 o 
   8   6  19      361.33      429.49     64.37 o 
   9   6  19      251.90      192.07     37.15 o 
  10   6  19      222.57      169.10     35.80 o 
  11   6  19       85.83       79.07     22.21 o 
  12   6  19      214.31      186.80     52.31 o 
 -12   7  19       32.77       26.86     13.20 o 
 -11   7  19       71.40       61.06     17.68 o 
 -10   7  19       83.84       83.39     31.70 o 
  -9   7  19      155.78      165.61     37.66 o 
  -8   7  19      219.66      212.92     34.42 o 
  -7   7  19      264.95      341.33     47.74 o 
  -6   7  19      192.89      169.61     32.14 o 
  -5   7  19      239.97      285.23     37.46 o 
  -4   7  19       49.45       60.07     10.83 o 
  -3   7  19      384.59      376.64     33.15 o 
  -2   7  19     1833.11     1837.20     63.47 o 
  -1   7  19      313.50      264.88     28.31 o 
   0   7  19      891.71      822.17     40.85 o 
   1   7  19      313.57      241.84     30.54 o 
   2   7  19     1833.11     1905.63    175.53 o 
   3   7  19      384.57      374.98     60.94 o 
   4   7  19       49.45       61.72     36.06 o 
   5   7  19      239.97      365.32     43.73 o 
   6   7  19      192.89      195.65    105.02 o 
   7   7  19      264.92      289.70     47.23 o 
   8   7  19      219.61      248.05     51.81 o 
   9   7  19      155.79      135.76     37.37 o 
  10   7  19       83.84       81.16     25.53 o 
  11   7  19       71.43       73.96     26.70 o 
  12   7  19       32.77       48.15     23.64 o 
 -11   8  19       89.56       75.15     68.20 o 
 -10   8  19     1110.33     1006.42    133.81 o 
  -9   8  19       62.03       79.33     23.66 o 
  -8   8  19      155.01      124.06     35.89 o 
  -7   8  19     1286.60     1405.27    113.59 o 
  -6   8  19      234.93      340.61     45.90 o 
  -5   8  19      651.57      568.62     58.82 o 
  -4   8  19        0.47       24.17     11.42 o 
  -3   8  19     1079.48     1103.11     32.30 o 
  -2   8  19      579.04      508.80     31.84 o 
  -1   8  19      911.00      929.12     25.64 o 
   0   8  19      446.41      502.21     36.67 o 
   1   8  19      911.03      936.32     42.90 o 
   2   8  19      578.89      602.22     46.43 o 
   3   8  19     1079.57     1156.07     54.25 o 
   4   8  19        0.47       34.28     15.96 o 
   5   8  19      651.51      657.39     95.84 o 
   6   8  19      234.86      275.84     43.69 o 
   7   8  19     1286.56     1302.73    161.68 o 
   8   8  19      154.99      164.49     40.60 o 
   9   8  19       62.02       57.86     21.60 o 
  10   8  19     1110.27     1039.25    239.47 o 
  11   8  19       89.57       55.62     22.64 o 
 -11   9  19       67.55       33.38     22.80 o 
 -10   9  19        5.72       25.98     18.64 o 
  -9   9  19      174.83      207.75     33.81 o 
  -8   9  19       24.30       59.75     20.56 o 
  -7   9  19       16.13       44.89     19.65 o 
  -6   9  19      119.53       83.07     24.64 o 
  -5   9  19     1402.44     1306.70    118.50 o 
  -4   9  19      266.23      319.81     39.02 o 
  -3   9  19      608.51      700.42     44.10 o 
  -2   9  19      281.63      216.99     30.53 o 
  -1   9  19      196.13      213.76     24.82 o 
   0   9  19      303.68      344.36     36.08 o 
   1   9  19      196.09      183.57     30.50 o 
   2   9  19      281.74      256.31     39.68 o 
   3   9  19      608.52      673.00     58.39 o 
   4   9  19      266.20      343.46     57.52 o 
   5   9  19     1402.39     1315.70     68.85 o 
   6   9  19      119.55       81.17     39.69 o 
   7   9  19       16.13       31.02     18.25 o 
   8   9  19       24.29       25.85     12.20 o 
   9   9  19      174.85      158.80     39.40 o 
  10   9  19        5.73       47.85     18.63 o 
  11   9  19       67.56       32.42     33.20 o 
 -10  10  19      258.22      270.61     39.36 o 
  -9  10  19        7.96       37.15     18.22 o 
  -8  10  19      141.12      101.59     22.39 o 
  -7  10  19       28.81       69.86     17.57 o 
  -6  10  19       50.34       21.29     26.39 o 
  -5  10  19        4.09       83.05     24.37 o 
  -4  10  19      442.76      507.06     60.84 o 
  -3  10  19      166.28      222.24     29.78 o 
  -2  10  19      608.97      700.43     63.78 o 
  -1  10  19      627.59      513.12     67.28 o 
   0  10  19      302.57      335.83     46.20 o 
   1  10  19      627.65      520.01     29.05 o 
   2  10  19      609.03      679.72     36.24 o 
   3  10  19      166.36      252.54     42.43 o 
   4  10  19      442.70      504.07     74.92 o 
   5  10  19        4.09       27.35     13.83 o 
   6  10  19       50.34       55.55     21.01 o 
   7  10  19       28.81       48.58     22.48 o 
   8  10  19      141.10      141.07     40.01 o 
   9  10  19        7.96       80.81     48.44 o 
  10  10  19      258.23      241.59     69.88 o 
  -9  11  19      128.24      113.17     34.50 o 
  -8  11  19       71.23       88.75     21.32 o 
  -7  11  19      374.62      442.54     62.73 o 
  -6  11  19      243.75      280.49     43.86 o 
  -5  11  19      329.67      335.38     47.39 o 
  -4  11  19      611.32      563.74     58.08 o 
  -3  11  19      375.12      390.45     53.44 o 
  -2  11  19      150.20      132.10     27.62 o 
  -1  11  19       92.36      115.30     23.90 o 
   0  11  19      336.00      297.07     40.32 o 
   1  11  19       92.37       75.95     23.52 o 
   2  11  19      150.22      143.27     36.67 o 
   3  11  19      375.15      313.49     40.95 o 
   4  11  19      611.24      577.19     71.46 o 
   5  11  19      329.66      336.70     60.86 o 
   6  11  19      243.79      264.97     49.69 o 
   7  11  19      374.60      336.56     84.83 o 
   8  11  19       71.23       55.79     19.72 o 
   9  11  19      128.20       82.69     24.83 o 
  -8  12  19       70.80       29.68     14.48 o 
  -7  12  19       19.67       78.40     26.57 o 
  -6  12  19      374.54      398.59     71.00 o 
  -5  12  19      449.53      441.10     76.52 o 
  -4  12  19      242.06      327.93     56.14 o 
  -3  12  19       42.51       52.48     21.28 o 
  -2  12  19       58.69       26.58     19.80 o 
  -1  12  19       16.31       12.77     20.87 o 
   0  12  19      111.50      100.41     24.41 o 
   1  12  19       16.31       38.94     17.91 o 
   2  12  19       58.69       59.06     22.21 o 
   3  12  19       42.52       46.72     19.95 o 
   4  12  19      242.09      274.78     45.83 o 
   5  12  19      449.51      482.43     74.53 o 
   6  12  19      374.54      305.70     57.65 o 
   7  12  19       19.68       24.08     11.11 o 
   8  12  19       70.82       92.57     26.34 o 
  -7  13  19       16.48       57.35     24.30 o 
  -6  13  19      627.27      641.25     99.97 o 
  -5  13  19        3.88       41.54     24.46 o 
  -4  13  19      192.18      179.01     34.43 o 
  -3  13  19      106.51      125.27     32.81 o 
  -2  13  19      155.86      107.93     33.66 o 
  -1  13  19       74.40       55.07     20.30 o 
   0  13  19      395.97      421.24     56.61 o 
   1  13  19       74.39       78.40     20.28 o 
   2  13  19      155.83      142.32     45.71 o 
   3  13  19      106.51      132.52     37.22 o 
   4  13  19      192.21      161.22     45.43 o 
   5  13  19        3.88       38.85     22.59 o 
   6  13  19      627.24      554.24    212.01 o 
   7  13  19       16.48       48.60     78.77 o 
  -6  14  19       11.73       57.94     21.63 o 
  -5  14  19       17.60       42.32     19.19 o 
  -4  14  19       53.05       91.28     25.41 o 
  -3  14  19      382.10      316.17     61.41 o 
  -2  14  19       65.41       18.17     26.50 o 
  -1  14  19      292.53      261.59     54.77 o 
   0  14  19      102.78      142.15     37.11 o 
   1  14  19      292.53      268.52     44.27 o 
   2  14  19       65.41      115.81     35.62 o 
   3  14  19      382.12      362.52     67.08 o 
   4  14  19       53.04       26.72     43.46 o 
   5  14  19       17.59       65.26     37.12 o 
   6  14  19       11.74      114.00     52.81 o 
  -4  15  19      135.92       64.25     22.24 o 
  -3  15  19      128.90      105.63     27.74 o 
  -2  15  19       71.98       80.03     39.11 o 
  -1  15  19       24.12       74.43     24.60 o 
   0  15  19      642.78      455.59     67.96 o 
   1  15  19       24.10       90.34     27.97 o 
   2  15  19       71.98      108.26     25.41 o 
   3  15  19      128.90      147.61     27.89 o 
   4  15  19      135.91       99.69     73.33 o 
   0   0  20     5879.19     5791.72    171.52 o 
   1   0  20     2919.13     2591.75     81.91 o 
   2   0  20     5322.56     5396.87    122.23 o 
   3   0  20     1508.74     1606.74     56.74 o 
   4   0  20       61.91       78.99     17.02 o 
   5   0  20     3329.90     3359.00    150.11 o 
   6   0  20       34.54       27.71      8.35 o 
   7   0  20      166.76      167.60     38.19 o 
   8   0  20        5.53       23.78     15.45 o 
   9   0  20      142.33       48.97     35.91 o 
  10   0  20       11.46       48.43     27.36 o 
  11   0  20        1.26       63.02     28.30 o 
  12   0  20       12.20       24.10     21.29 o 
  13   0  20      294.68      169.66     72.14 o 
 -13   1  20      243.43      168.70     49.49 o 
 -12   1  20       32.60       84.41     24.45 o 
 -11   1  20       88.54      111.94     36.52 o 
 -10   1  20       72.96       65.14     17.97 o 
  -9   1  20      129.64      115.91     25.63 o 
  -8   1  20      282.51      210.89     41.34 o 
  -7   1  20      263.42      320.17     57.32 o 
  -6   1  20     1127.94     1075.53    115.01 o 
  -5   1  20     1820.92     1850.23    117.91 o 
  -4   1  20       99.35       86.70     17.44 o 
  -3   1  20       67.46       73.37     16.24 o 
  -2   1  20     2614.62     2573.46     79.84 o 
  -1   1  20      386.92      524.30     59.45 o 
   0   1  20      117.69      129.83     19.27 o 
   1   1  20      386.95      554.05     47.82 o 
   2   1  20     2614.59     2556.79     97.26 o 
   3   1  20       67.46       65.32     38.10 o 
   4   1  20       99.34       77.69     22.59 o 
   5   1  20     1821.00     1662.47    101.91 o 
   6   1  20     1127.99     1082.79     99.76 o 
   7   1  20      263.41      355.98     61.68 o 
   8   1  20      282.51      358.43     50.68 o 
   9   1  20      129.66      111.06     46.02 o 
  10   1  20       72.96       86.80     22.82 o 
  11   1  20       88.52      126.08     45.85 o 
  12   1  20       32.60       83.96     48.89 o 
  13   1  20      243.45      190.45     55.47 o 
 -13   2  20      406.79      321.71    109.55 o 
 -12   2  20      163.48      121.73     42.58 o 
 -11   2  20      157.69      137.37     36.44 o 
 -10   2  20       88.97       96.99     39.79 o 
  -9   2  20      251.94      255.97     41.73 o 
  -8   2  20      407.98      321.11     50.94 o 
  -7   2  20      770.83      745.95    106.40 o 
  -6   2  20      241.69      285.83     48.92 o 
  -5   2  20     2762.36     2571.49    178.19 o 
  -4   2  20     2527.58     2473.27    111.98 o 
  -3   2  20      323.46      279.32     44.92 o 
  -2   2  20      428.40      470.44     43.35 o 
  -1   2  20    11254.42    11489.38    270.45 o 
   0   2  20     1153.94     1376.20     65.71 o 
   1   2  20    11254.19    12255.27    557.48 o 
   2   2  20      428.39      596.01     94.01 o 
   3   2  20      323.50      256.28     49.58 o 
   4   2  20     2527.45     2358.76    106.34 o 
   5   2  20     2762.37     2391.96    201.03 o 
   6   2  20      241.72      163.60     30.39 o 
   7   2  20      770.83      910.83     93.92 o 
   8   2  20      407.94      375.43     60.07 o 
   9   2  20      251.99      283.61     57.85 o 
  10   2  20       88.94      147.69     45.73 o 
  11   2  20      157.71      164.21     47.13 o 
  12   2  20      163.49      142.86     40.44 o 
  13   2  20      406.82      258.94     94.51 o 
 -13   3  20       22.85       31.39     17.92 o 
 -12   3  20        4.62       31.37     14.65 o 
 -11   3  20      195.90      118.33     33.56 o 
 -10   3  20       64.87      125.74     27.35 o 
  -9   3  20      261.24      328.45     45.69 o 
  -8   3  20       46.04      100.69     51.97 o 
  -7   3  20      795.52      737.47     72.42 o 
  -6   3  20     1008.02      914.92    125.51 o 
  -5   3  20      842.23      886.97     63.75 o 
  -4   3  20      138.23      145.96     26.05 o 
  -3   3  20       33.81       42.51     27.91 o 
  -2   3  20     2770.47     2569.79     85.19 o 
  -1   3  20     2093.77     2435.53     87.24 o 
   0   3  20     2621.57     2542.35     89.48 o 
   1   3  20     2093.77     2376.35    125.45 o 
   2   3  20     2770.59     2535.42    337.55 o 
   3   3  20       33.82       33.49     21.62 o 
   4   3  20      138.25      134.39     17.11 o 
   5   3  20      842.15      770.40     46.30 o 
   6   3  20     1008.02      961.63     63.06 o 
   7   3  20      795.55      864.56     89.55 o 
   8   3  20       46.04       71.94     22.39 o 
   9   3  20      261.17      344.92     47.89 o 
  10   3  20       64.87      100.99     23.84 o 
  11   3  20      195.90      137.42     56.06 o 
  12   3  20        4.62       11.54     19.15 o 
  13   3  20       22.84       23.18     19.54 o 
 -12   4  20       33.80       45.46     32.14 o 
 -11   4  20      497.69      442.93     72.78 o 
 -10   4  20      596.03      495.93     78.00 o 
  -9   4  20       52.04       37.73     17.36 o 
  -8   4  20      249.49      379.09     47.22 o 
  -7   4  20      670.18      701.27     82.59 o 
  -6   4  20     1503.91     1514.88    157.68 o 
  -5   4  20     1305.63     1200.65    139.92 o 
  -4   4  20     1832.15     1888.27    119.30 o 
  -3   4  20      117.37      150.80     19.77 o 
  -2   4  20      104.61      124.25     17.19 o 
  -1   4  20      286.24      339.04     36.63 o 
   0   4  20      144.79      128.91     18.52 o 
   1   4  20      286.28      236.22     38.48 o 
   2   4  20      104.59      135.20     29.83 o 
   3   4  20      117.36      148.27     24.28 o 
   4   4  20     1832.18     1951.63    212.31 o 
   5   4  20     1305.60     1238.04    138.08 o 
   6   4  20     1503.91     1602.67     65.40 o 
   7   4  20      670.31      650.75     68.60 o 
   8   4  20      249.48      318.79     44.40 o 
   9   4  20       52.04       76.68     21.55 o 
  10   4  20      596.05      518.65     68.88 o 
  11   4  20      497.66      507.81     81.74 o 
  12   4  20       33.79       52.71     26.51 o 
 -12   5  20       15.93       27.62     35.56 o 
 -11   5  20      513.16      485.45     80.14 o 
 -10   5  20      177.57      180.62     42.94 o 
  -9   5  20      624.14      683.01     76.95 o 
  -8   5  20     1529.59     1636.67    108.92 o 
  -7   5  20      528.68      570.06    117.16 o 
  -6   5  20      195.68      246.85     72.98 o 
  -5   5  20      539.46      582.56     63.03 o 
  -4   5  20     1415.85     1749.21     85.22 o 
  -3   5  20     4674.42     4591.39    159.74 o 
  -2   5  20     2769.87     2863.70    105.59 o 
  -1   5  20      148.76      155.62     20.71 o 
   0   5  20     2973.86     2892.28    100.41 o 
   1   5  20      148.74      170.14     21.82 o 
   2   5  20     2769.98     2804.79    136.08 o 
   3   5  20     4674.53     4606.91    214.52 o 
   4   5  20     1415.69     1709.20    144.41 o 
   5   5  20      539.35      544.06     36.52 o 
   6   5  20      195.71      230.63     46.37 o 
   7   5  20      528.56      543.05     66.05 o 
   8   5  20     1529.58     1749.51    117.52 o 
   9   5  20      624.15      680.49     79.23 o 
  10   5  20      177.55      223.28     32.62 o 
  11   5  20      513.19      473.60     84.69 o 
  12   5  20       15.93       37.85     17.50 o 
 -12   6  20       59.31       41.17     22.09 o 
 -11   6  20       20.32       47.33     17.72 o 
 -10   6  20       54.07       46.13     20.21 o 
  -9   6  20      298.16      317.30     44.30 o 
  -8   6  20      225.77      271.65     39.95 o 
  -7   6  20      858.15      809.04     85.70 o 
  -6   6  20      408.47      429.18     78.49 o 
  -5   6  20      427.45      417.65     51.91 o 
  -4   6  20      113.30       93.46     19.16 o 
  -3   6  20      983.86      853.96     60.74 o 
  -2   6  20     1172.77     1100.97     67.14 o 
  -1   6  20      407.51      463.68     36.24 o 
   0   6  20      410.20      359.56     34.62 o 
   1   6  20      407.53      437.59     34.71 o 
   2   6  20     1172.71     1142.33     96.09 o 
   3   6  20      983.96     1086.39     98.86 o 
   4   6  20      113.28      193.12     83.44 o 
   5   6  20      427.45      573.49     69.30 o 
   6   6  20      408.49      507.37     97.68 o 
   7   6  20      858.03      806.17    135.32 o 
   8   6  20      225.77      247.76     38.77 o 
   9   6  20      298.14      230.38     49.34 o 
  10   6  20       54.07       65.42     20.37 o 
  11   6  20       20.33       36.05     19.87 o 
  12   6  20       59.30       45.11     18.72 o 
 -11   7  20       87.74       60.76     15.40 o 
 -10   7  20       35.04       19.50     21.45 o 
  -9   7  20      310.08      320.05     70.67 o 
  -8   7  20       96.82       91.81     18.32 o 
  -7   7  20      375.96      353.94     81.89 o 
  -6   7  20      126.08      160.01     30.15 o 
  -5   7  20      437.21      305.28     43.17 o 
  -4   7  20     1378.83     1422.76     53.46 o 
  -3   7  20      687.19      775.89     41.44 o 
  -2   7  20     1292.74     1228.36     40.30 o 
  -1   7  20      217.33      183.76     23.65 o 
   0   7  20      204.67      180.59     21.34 o 
   1   7  20      217.32      169.37     20.37 o 
   2   7  20     1292.61     1407.47     48.15 o 
   3   7  20      687.28      777.01     66.30 o 
   4   7  20     1378.91     1231.13    242.34 o 
   5   7  20      437.25      374.08     49.80 o 
   6   7  20      126.14      133.04     53.87 o 
   7   7  20      375.95      349.91     92.20 o 
   8   7  20       96.83       87.28     26.71 o 
   9   7  20      310.09      296.21     54.92 o 
  10   7  20       35.05       22.32     25.65 o 
  11   7  20       87.70       75.86     29.66 o 
 -11   8  20      108.49      105.70     29.08 o 
 -10   8  20      172.28      101.59     30.06 o 
  -9   8  20        7.28       19.54     18.52 o 
  -8   8  20      135.45      116.55     33.98 o 
  -7   8  20      413.32      446.10     50.04 o 
  -6   8  20       42.44       74.32     27.62 o 
  -5   8  20     1116.48     1216.28    120.04 o 
  -4   8  20      324.96      305.09     38.06 o 
  -3   8  20      160.67      128.33     27.85 o 
  -2   8  20      146.89      127.84     22.92 o
[truncated: 191,252 more chars]
